# Supplementary material for: The dynamic behavior of chromatophores marks the transition from bands to spots in leopard geckos
Source: Proc Natl Acad Sci U S A. 2024 Jul 8;121(29):e2400486121. doi: 10.1073/pnas.2400486121 (PMC11260152; doi:10.1073/pnas.2400486121)
Supplement: Supplementary file 2 — Dataset S01 (XLSX) [file pnas.2400486121.sd01.xlsx]

## Sheet: Cluster markers
Dataset S1. Differentially expressed genes in each cluster and cell type assignment. Differentially expressed genes (adjusted p-val ≤ 0.05, log2 fold-change > 0.5 and a 10% specificity) identified with Seurat Wilcoxon rank-sum test (FingAllMarkers function).
Differentially expressed genes for each of the clusters at resolution 0.8. Thresholds are p_val_adj < 0.05, specific > 0.1 and avg_log2FC > 0.5. The column celltype states de cell type assignment for that cluster
gene	cluster	p_val	avg_log2FC	pct.1	pct.2	p_val_adj	specific	gene_symbol	description	gene_biotype	celltype
LINGO1	0	3.71476e-215	1.6476	0.873	0.159	6.50827e-211	0.714	LINGO1	leucine rich repeat and Ig domain containing 1	protein_coding	Fibroblasts
ROBO3	0	2.07676e-166	2.10553	0.995	0.513	3.63848e-162	0.482	ROBO3	roundabout guidance receptor 3	protein_coding	Fibroblasts
PLCB1	0	3.53269e-152	2.34705	0.947	0.367	6.18927e-148	0.58	PLCB1	phospholipase C beta 1	protein_coding	Fibroblasts
GLI2	0	9.87626e-147	2.00304	1	0.728	1.73032e-142	0.272	GLI2	GLI family zinc finger 2	protein_coding	Fibroblasts
ISM1	0	9.68878e-135	1.67794	0.918	0.395	1.69747e-130	0.523	ISM1	isthmin 1	protein_coding	Fibroblasts
FREM1	0	8.41009e-134	1.10494	0.601	0.1	1.47345e-129	0.501	FREM1	FRAS1 related extracellular matrix 1	protein_coding	Fibroblasts
LEF1	0	2.40622e-133	1.63752	0.987	0.629	4.2157e-129	0.358	LEF1	lymphoid enhancer binding factor 1	protein_coding	Fibroblasts
ADAMTS12	0	1.83928e-127	1.57054	0.862	0.322	3.22241e-123	0.54	ADAMTS12	ADAM metallopeptidase with thrombospondin type 1 motif 12	protein_coding	Fibroblasts
FGFR1	0	2.32994e-127	1.60438	0.966	0.6	4.08206e-123	0.366	FGFR1	fibroblast growth factor receptor 1	protein_coding	Fibroblasts
APCDD1L	0	5.83882e-126	1.20149	0.847	0.278	1.02296e-121	0.569	APCDD1L	APC down-regulated 1 like	protein_coding	Fibroblasts
CBLB	0	2.07e-121	1.86934	0.947	0.54	3.62664e-117	0.407	CBLB	Cbl proto-oncogene B	protein_coding	Fibroblasts
TBX18	0	3.63573e-114	1.39056	0.825	0.317	6.36981e-110	0.508	TBX18	T-box transcription factor 18	protein_coding	Fibroblasts
MYO3B	0	5.92602e-112	1.38617	0.603	0.138	1.03824e-107	0.465	MYO3B	myosin IIIB	protein_coding	Fibroblasts
PLXND1	0	2.39491e-111	1.63713	0.918	0.507	4.19588e-107	0.411	PLXND1	plexin D1	protein_coding	Fibroblasts
ZNF831	0	1.21176e-110	0.572777	0.397	0.043	2.12301e-106	0.354	ZNF831	zinc finger protein 831	protein_coding	Fibroblasts
MAN1C1	0	9.0791e-110	1.35892	0.947	0.545	1.59066e-105	0.402	MAN1C1	mannosidase alpha class 1C member 1	protein_coding	Fibroblasts
SEMA3F	0	3.10539e-109	1.46695	0.952	0.493	5.44065e-105	0.459	SEMA3F	semaphorin 3F	protein_coding	Fibroblasts
TWIST1	0	1.71242e-105	1.38447	0.944	0.667	3.00016e-101	0.277	TWIST1	twist family bHLH transcription factor 1	protein_coding	Fibroblasts
BCL11B	0	2.86354e-105	1.46226	0.997	0.732	5.01692e-101	0.265	BCL11B	BCL11 transcription factor B	protein_coding	Fibroblasts
CDH18	0	3.44123e-98	0.932319	0.471	0.083	6.02903e-94	0.388	CDH18	cadherin 18	protein_coding	Fibroblasts
NGFR	0	1.85442e-96	1.0562	0.796	0.297	3.24894e-92	0.499	NGFR	nerve growth factor receptor	protein_coding	Fibroblasts
CACNA1G	0	2.037e-96	1.38312	0.802	0.333	3.56883e-92	0.469	CACNA1G	calcium voltage-gated channel subunit alpha1 G	protein_coding	Fibroblasts
SDC2	0	5.4061e-96	1.42581	0.995	0.853	9.47148e-92	0.142	SDC2	syndecan 2	protein_coding	Fibroblasts
RGS6	0	9.68043e-96	1.06258	0.619	0.174	1.69601e-91	0.445	RGS6	regulator of G protein signaling 6	protein_coding	Fibroblasts
APCDD1	0	9.42809e-95	1.18699	0.966	0.72	1.6518e-90	0.246	APCDD1	APC down-regulated 1	protein_coding	Fibroblasts
WIF1	0	5.62141e-94	1.12192	0.836	0.353	9.8487e-90	0.483	WIF1	WNT inhibitory factor 1	protein_coding	Fibroblasts
CDH8	0	1.26457e-93	0.984173	0.341	0.038	2.21552e-89	0.303	CDH8	cadherin 8	protein_coding	Fibroblasts
LOC129333389	0	7.23644e-91	1.44891	0.862	0.396	1.26782e-86	0.466	LOC129333389	cadherin-10	protein_coding	Fibroblasts
CASZ1	0	2.25629e-90	1.02627	0.638	0.192	3.95302e-86	0.446	CASZ1	castor zinc finger 1	protein_coding	Fibroblasts
TRPS1	0	1.37685e-89	1.24133	1	0.644	2.41224e-85	0.356	TRPS1	transcriptional repressor GATA binding 1	protein_coding	Fibroblasts
MICAL2	0	5.17641e-89	1.15982	0.582	0.166	9.06907e-85	0.416	MICAL2	microtubule associated monooxygenase, calponin and LIM domain containing 2	protein_coding	Fibroblasts
RSPO1	0	8.97942e-87	1.13411	0.648	0.217	1.57319e-82	0.431	RSPO1	R-spondin 1	protein_coding	Fibroblasts
GLI3	0	8.74109e-86	1.33911	0.974	0.738	1.53144e-81	0.236	GLI3	GLI family zinc finger 3	protein_coding	Fibroblasts
ASAP3	0	4.5957e-85	1.35763	0.886	0.52	8.05166e-81	0.366	ASAP3	ArfGAP with SH3 domain, ankyrin repeat and PH domain 3	protein_coding	Fibroblasts
MYO1B	0	5.03303e-83	1.13955	0.918	0.572	8.81788e-79	0.346	MYO1B	myosin IB	protein_coding	Fibroblasts
LOC129324215	0	5.76165e-83	1.01227	0.466	0.1	1.00944e-78	0.366	LOC129324215	collagen alpha-1(XIX) chain-like	protein_coding	Fibroblasts
RUNX1	0	2.73826e-81	1.30187	0.783	0.381	4.79743e-77	0.402	RUNX1	RUNX family transcription factor 1	protein_coding	Fibroblasts
AEBP1	0	8.43236e-81	0.969601	0.799	0.367	1.47735e-76	0.432	AEBP1	AE binding protein 1	protein_coding	Fibroblasts
ADCYAP1R1	0	1.55637e-80	1.23748	0.476	0.106	2.72677e-76	0.37	ADCYAP1R1	ADCYAP receptor type I	protein_coding	Fibroblasts
SATB2	0	8.88544e-80	0.910985	0.5	0.123	1.55673e-75	0.377	SATB2	SATB homeobox 2	protein_coding	Fibroblasts
UBASH3B	0	1.45383e-77	1.1664	0.839	0.461	2.5471e-73	0.378	UBASH3B	ubiquitin associated and SH3 domain containing B	protein_coding	Fibroblasts
PRICKLE2	0	2.25501e-77	1.13345	0.741	0.342	3.95077e-73	0.399	PRICKLE2	prickle planar cell polarity protein 2	protein_coding	Fibroblasts
CTTN	0	5.39832e-77	0.96543	0.934	0.718	9.45786e-73	0.216	CTTN	cortactin	protein_coding	Fibroblasts
PTPRS	0	4.15392e-75	1.00746	0.997	0.892	7.27767e-71	0.105	PTPRS	protein tyrosine phosphatase receptor type S	protein_coding	Fibroblasts
NKD1	0	4.25813e-75	1.04898	0.981	0.753	7.46024e-71	0.228	NKD1	NKD inhibitor of WNT signaling pathway 1	protein_coding	Fibroblasts
CNTFR	0	2.42791e-73	1.68763	0.966	0.769	4.2537e-69	0.197	CNTFR	ciliary neurotrophic factor receptor	protein_coding	Fibroblasts
INHBA	0	5.1076e-72	0.953349	0.683	0.285	8.94851e-68	0.398	INHBA	inhibin subunit beta A	protein_coding	Fibroblasts
IL17REL	0	7.36131e-72	0.933462	0.571	0.18	1.2897e-67	0.391	IL17REL	interleukin 17 receptor E like	protein_coding	Fibroblasts
ESF1	0	6.13213e-71	0.954013	0.886	0.69	1.07435e-66	0.196	ESF1	ESF1 nucleolar pre-rRNA processing protein homolog	protein_coding	Fibroblasts
SMS	0	9.8587e-71	0.893021	0.791	0.426	1.72724e-66	0.365	SMS	spermine synthase	protein_coding	Fibroblasts
NDNF	0	2.65312e-70	1.03869	0.931	0.599	4.64826e-66	0.332	NDNF	neuron derived neurotrophic factor	protein_coding	Fibroblasts
LAMA2	0	1.87194e-68	1.29063	0.934	0.619	3.27964e-64	0.315	LAMA2	laminin subunit alpha 2	protein_coding	Fibroblasts
C1QTNF7	0	3.8674e-68	0.746681	0.598	0.228	6.77569e-64	0.37	C1QTNF7	C1q and TNF related 7	protein_coding	Fibroblasts
ROR2	0	3.08638e-67	1.3132	0.894	0.538	5.40734e-63	0.356	ROR2	receptor tyrosine kinase like orphan receptor 2	protein_coding	Fibroblasts
SP5	0	6.03684e-65	0.828625	0.799	0.458	1.05765e-60	0.341	SP5	Sp5 transcription factor	protein_coding	Fibroblasts
ROBO2	0	8.96834e-64	1.09114	0.958	0.631	1.57125e-59	0.327	ROBO2	roundabout guidance receptor 2	protein_coding	Fibroblasts
RASGEF1B	0	1.3439e-62	0.7824	0.511	0.169	2.35451e-58	0.342	RASGEF1B	RasGEF domain family member 1B	protein_coding	Fibroblasts
UBE2E3	0	3.1244e-62	1.08263	0.952	0.816	5.47396e-58	0.136	UBE2E3	ubiquitin conjugating enzyme E2 E3	protein_coding	Fibroblasts
PRRX2	0	9.67048e-62	1.14566	0.95	0.633	1.69427e-57	0.317	PRRX2	paired related homeobox 2	protein_coding	Fibroblasts
LSP1	0	3.02038e-61	0.750156	0.466	0.134	5.29171e-57	0.332	LSP1	lymphocyte specific protein 1	protein_coding	Fibroblasts
WFDC1	0	5.81525e-61	1.29475	0.484	0.154	1.01883e-56	0.33	WFDC1	WAP four-disulfide core domain 1	protein_coding	Fibroblasts
LOC129346324	0	1.43856e-60	0.789954	0.989	0.689	2.52036e-56	0.3	LOC129346324	twist-related protein 2-like	protein_coding	Fibroblasts
GULP1	0	2.07159e-60	0.971106	0.971	0.758	3.62943e-56	0.213	GULP1	GULP PTB domain containing engulfment adaptor 1	protein_coding	Fibroblasts
AXIN2	0	2.17031e-60	0.866329	0.884	0.588	3.80238e-56	0.296	AXIN2	axin 2	protein_coding	Fibroblasts
SLITRK6	0	2.73676e-59	0.698672	0.69	0.329	4.79481e-55	0.361	SLITRK6	SLIT and NTRK like family member 6	protein_coding	Fibroblasts
LOC129326102	0	5.83836e-59	0.765073	0.783	0.398	1.02288e-54	0.385	LOC129326102	sulfotransferase 6B1-like	protein_coding	Fibroblasts
PTH1R	0	2.76048e-58	0.884951	0.778	0.427	4.83636e-54	0.351	PTH1R	parathyroid hormone 1 receptor	protein_coding	Fibroblasts
ST8SIA6	0	3.33834e-58	0.882283	0.767	0.422	5.84878e-54	0.345	ST8SIA6	ST8 alpha-N-acetyl-neuraminide alpha-2,8-sialyltransferase 6	protein_coding	Fibroblasts
SNED1	0	5.35756e-58	0.797114	0.648	0.278	9.38644e-54	0.37	SNED1	sushi, nidogen and EGF like domains 1	protein_coding	Fibroblasts
TSHZ3	0	1.11388e-57	1.07399	0.86	0.579	1.95152e-53	0.281	TSHZ3	teashirt zinc finger homeobox 3	protein_coding	Fibroblasts
HS3ST6	0	1.13908e-57	1.13141	0.823	0.453	1.99567e-53	0.37	HS3ST6	heparan sulfate-glucosamine 3-sulfotransferase 6	protein_coding	Fibroblasts
NWD2	0	2.06345e-57	0.973283	0.349	0.079	3.61516e-53	0.27	NWD2	NACHT and WD repeat domain containing 2	protein_coding	Fibroblasts
ADAMTS2	0	9.5126e-57	1.04271	0.984	0.724	1.66661e-52	0.26	ADAMTS2	ADAM metallopeptidase with thrombospondin type 1 motif 2	protein_coding	Fibroblasts
MGST1	0	1.37383e-56	0.756414	0.59	0.256	2.40695e-52	0.334	MGST1	microsomal glutathione S-transferase 1	protein_coding	Fibroblasts
AHRR	0	2.63556e-56	0.782777	0.606	0.252	4.6175e-52	0.354	AHRR	aryl hydrocarbon receptor repressor	protein_coding	Fibroblasts
TASP1	0	4.96005e-56	0.868301	0.841	0.609	8.69e-52	0.232	TASP1	taspase 1	protein_coding	Fibroblasts
CCDC50	0	6.58609e-56	1.21802	0.886	0.663	1.15388e-51	0.223	CCDC50	coiled-coil domain containing 50	protein_coding	Fibroblasts
LMO7	0	1.10437e-55	0.83285	0.717	0.339	1.93485e-51	0.378	LMO7	LIM domain 7	protein_coding	Fibroblasts
TGFA	0	1.83663e-55	0.608802	0.328	0.07	3.21778e-51	0.258	TGFA	transforming growth factor alpha	protein_coding	Fibroblasts
SPRED1	0	3.49432e-55	0.881275	0.913	0.755	6.12206e-51	0.158	SPRED1	sprouty related EVH1 domain containing 1	protein_coding	Fibroblasts
TCF4	0	8.24052e-55	0.728267	0.997	0.892	1.44374e-50	0.105	TCF4	transcription factor 4	protein_coding	Fibroblasts
EGR1	0	4.75557e-54	1.16303	0.934	0.717	8.33176e-50	0.217	EGR1	early growth response 1	protein_coding	Fibroblasts
MAL2	0	5.32404e-54	0.569386	0.405	0.111	9.32772e-50	0.294	MAL2	mal, T cell differentiation protein 2	protein_coding	Fibroblasts
SORCS3	0	6.8583e-53	1.08204	0.614	0.277	1.20157e-48	0.337	SORCS3	sortilin related VPS10 domain containing receptor 3	protein_coding	Fibroblasts
GALNT18	0	2.37884e-52	0.998672	0.947	0.705	4.16774e-48	0.242	GALNT18	polypeptide N-acetylgalactosaminyltransferase 18	protein_coding	Fibroblasts
SMAD9	0	2.54705e-52	0.669635	0.376	0.1	4.46243e-48	0.276	SMAD9	SMAD family member 9	protein_coding	Fibroblasts
TANC1	0	1.254e-51	0.891353	0.847	0.566	2.19701e-47	0.281	TANC1	tetratricopeptide repeat, ankyrin repeat and coiled-coil containing 1	protein_coding	Fibroblasts
TNK2	0	8.50068e-51	1.04529	0.741	0.452	1.48932e-46	0.289	TNK2	tyrosine kinase non receptor 2	protein_coding	Fibroblasts
HEY2	0	1.9944e-50	0.576814	0.569	0.231	3.49419e-46	0.338	HEY2	hes related family bHLH transcription factor with YRPW motif 2	protein_coding	Fibroblasts
HECW1	0	2.02859e-50	1.1583	0.389	0.114	3.5541e-46	0.275	HECW1	HECT, C2 and WW domain containing E3 ubiquitin protein ligase 1	protein_coding	Fibroblasts
EMX2	0	2.10843e-49	0.625161	0.698	0.372	3.69397e-45	0.326	EMX2	empty spiracles homeobox 2	protein_coding	Fibroblasts
ABR	0	6.41333e-49	0.74663	0.614	0.309	1.12361e-44	0.305	ABR	ABR activator of RhoGEF and GTPase	protein_coding	Fibroblasts
OSR2	0	9.96815e-49	0.810059	0.876	0.628	1.74642e-44	0.248	OSR2	odd-skipped related transciption factor 2	protein_coding	Fibroblasts
TMEM100	0	1.20988e-48	0.675944	0.841	0.568	2.11971e-44	0.273	TMEM100	transmembrane protein 100	protein_coding	Fibroblasts
ADAMTS9	0	4.0235e-47	1.0456	0.788	0.49	7.04917e-43	0.298	ADAMTS9	ADAM metallopeptidase with thrombospondin type 1 motif 9	protein_coding	Fibroblasts
LOC129340144	0	1.77179e-46	0.975213	0.68	0.349	3.10418e-42	0.331	LOC129340144	noggin-2-like	protein_coding	Fibroblasts
EDIL3	0	2.14755e-46	1.09788	0.474	0.175	3.76251e-42	0.299	EDIL3	EGF like repeats and discoidin domains 3	protein_coding	Fibroblasts
RASAL2	0	3.07233e-46	1.31292	0.693	0.405	5.38272e-42	0.288	RASAL2	RAS protein activator like 2	protein_coding	Fibroblasts
ENPP2	0	4.26852e-46	1.14541	0.513	0.21	7.47845e-42	0.303	ENPP2	ectonucleotide pyrophosphatase/phosphodiesterase 2	protein_coding	Fibroblasts
IL1RAPL2	0	4.70439e-46	0.763169	0.392	0.119	8.24208e-42	0.273	IL1RAPL2	interleukin 1 receptor accessory protein like 2	protein_coding	Fibroblasts
METRNL	0	3.75993e-45	0.67029	0.796	0.517	6.5874e-41	0.279	METRNL	meteorin like, glial cell differentiation regulator	protein_coding	Fibroblasts
AOPEP	0	6.74242e-45	0.781003	0.902	0.723	1.18127e-40	0.179	AOPEP	aminopeptidase O (putative)	protein_coding	Fibroblasts
GREM1	0	3.17803e-44	0.726686	0.513	0.211	5.56792e-40	0.302	GREM1	gremlin 1, DAN family BMP antagonist	protein_coding	Fibroblasts
TTC32	0	4.79582e-44	0.795549	0.799	0.584	8.40228e-40	0.215	TTC32	tetratricopeptide repeat domain 32	protein_coding	Fibroblasts
ZEB2	0	4.92485e-44	0.717806	1	0.877	8.62833e-40	0.123	ZEB2	zinc finger E-box binding homeobox 2	protein_coding	Fibroblasts
PTPN13	0	8.70281e-44	0.733321	0.873	0.621	1.52473e-39	0.252	PTPN13	protein tyrosine phosphatase non-receptor type 13	protein_coding	Fibroblasts
COL26A1	0	1.24494e-43	0.778089	0.672	0.357	2.18114e-39	0.315	COL26A1	collagen type XXVI alpha 1 chain	protein_coding	Fibroblasts
RAB11FIP4	0	2.87188e-43	0.968074	0.434	0.164	5.03153e-39	0.27	RAB11FIP4	RAB11 family interacting protein 4	protein_coding	Fibroblasts
PREX1	0	6.36781e-43	0.812108	0.897	0.675	1.11564e-38	0.222	PREX1	phosphatidylinositol-3,4,5-trisphosphate dependent Rac exchange factor 1	protein_coding	Fibroblasts
WWTR1	0	1.20034e-42	0.719984	0.915	0.797	2.103e-38	0.118	WWTR1	WW domain containing transcription regulator 1	protein_coding	Fibroblasts
DKK2	0	1.45982e-42	0.822474	0.743	0.434	2.5576e-38	0.309	DKK2	dickkopf WNT signaling pathway inhibitor 2	protein_coding	Fibroblasts
SEMA6A	0	3.66264e-42	0.723781	0.812	0.537	6.41695e-38	0.275	SEMA6A	semaphorin 6A	protein_coding	Fibroblasts
HGF	0	4.16535e-42	0.80335	0.759	0.459	7.2977e-38	0.3	HGF	hepatocyte growth factor	protein_coding	Fibroblasts
MAP4K4	0	5.76264e-42	0.709311	0.91	0.742	1.00962e-37	0.168	MAP4K4	mitogen-activated protein kinase kinase kinase kinase 4	protein_coding	Fibroblasts
TBX15	0	4.9315e-41	0.744102	0.958	0.685	8.63999e-37	0.273	TBX15	T-box transcription factor 15	protein_coding	Fibroblasts
SCG5	0	5.49349e-41	0.662413	0.743	0.477	9.62459e-37	0.266	SCG5	secretogranin V	protein_coding	Fibroblasts
CUX1	0	2.53081e-40	0.72995	0.913	0.732	4.43398e-36	0.181	CUX1	cut like homeobox 1	protein_coding	Fibroblasts
DUSP7	0	4.16226e-40	0.723099	0.82	0.642	7.29228e-36	0.178	DUSP7	dual specificity phosphatase 7	protein_coding	Fibroblasts
CLSTN1	0	5.41431e-40	0.71017	0.944	0.832	9.48587e-36	0.112	CLSTN1	calsyntenin 1	protein_coding	Fibroblasts
SIPA1L2	0	1.57572e-39	0.735181	0.751	0.479	2.76066e-35	0.272	SIPA1L2	signal induced proliferation associated 1 like 2	protein_coding	Fibroblasts
TNFAIP8L3	0	2.40315e-39	0.734693	0.677	0.42	4.21033e-35	0.257	TNFAIP8L3	TNF alpha induced protein 8 like 3	protein_coding	Fibroblasts
SGCD	0	4.60884e-39	0.828263	0.73	0.456	8.07469e-35	0.274	SGCD	sarcoglycan delta	protein_coding	Fibroblasts
GAREM1	0	4.74801e-39	0.954086	0.571	0.301	8.31851e-35	0.27	GAREM1	GRB2 associated regulator of MAPK1 subtype 1	protein_coding	Fibroblasts
EDN3	0	5.64004e-39	0.582249	0.614	0.306	9.88136e-35	0.308	EDN3	endothelin 3	protein_coding	Fibroblasts
RIMS1	0	7.02606e-39	0.894176	0.667	0.352	1.23097e-34	0.315	RIMS1	regulating synaptic membrane exocytosis 1	protein_coding	Fibroblasts
LOC129341006	0	7.77259e-39	0.801426	0.505	0.218	1.36176e-34	0.287	LOC129341006	transmembrane protein 132D-like	protein_coding	Fibroblasts
BOC	0	9.67067e-39	0.708675	0.944	0.761	1.6943e-34	0.183	BOC	BOC cell adhesion associated, oncogene regulated	protein_coding	Fibroblasts
DCC	0	1.02552e-38	0.766844	0.41	0.151	1.79672e-34	0.259	DCC	DCC netrin 1 receptor	protein_coding	Fibroblasts
DOCK4	0	1.25581e-38	0.811524	0.743	0.469	2.20017e-34	0.274	DOCK4	dedicator of cytokinesis 4	protein_coding	Fibroblasts
PRR16	0	7.32451e-38	0.742263	0.976	0.718	1.28325e-33	0.258	PRR16	proline rich 16	protein_coding	Fibroblasts
LAMC3	0	8.7744e-38	0.780704	0.32	0.097	1.53727e-33	0.223	LAMC3	laminin subunit gamma 3	protein_coding	Fibroblasts
LOC129335413	0	8.80237e-38	0.575595	0.521	0.248	1.54218e-33	0.273	LOC129335413	mitogen-activated protein kinase 12-like	protein_coding	Fibroblasts
CTBP2	0	1.17623e-37	0.760174	0.926	0.761	2.06075e-33	0.165	CTBP2	C-terminal binding protein 2	protein_coding	Fibroblasts
SH3KBP1	0	1.69291e-37	0.749267	0.881	0.705	2.96598e-33	0.176	SH3KBP1	SH3 domain containing kinase binding protein 1	protein_coding	Fibroblasts
TGFBR3	0	3.11503e-37	0.630235	0.968	0.765	5.45753e-33	0.203	TGFBR3	transforming growth factor beta receptor 3	protein_coding	Fibroblasts
ROBO1	0	3.42544e-37	0.721249	0.981	0.847	6.00137e-33	0.134	ROBO1	roundabout guidance receptor 1	protein_coding	Fibroblasts
ARVCF	0	5.74251e-37	0.674041	0.807	0.528	1.00609e-32	0.279	ARVCF	ARVCF delta catenin family member	protein_coding	Fibroblasts
FRMD4A	0	2.4891e-36	0.740782	0.802	0.556	4.36091e-32	0.246	FRMD4A	FERM domain containing 4A	protein_coding	Fibroblasts
EFNB1	0	1.07806e-35	0.634915	0.989	0.882	1.88876e-31	0.107	EFNB1	ephrin B1	protein_coding	Fibroblasts
BRINP3	0	2.58822e-35	0.6885	0.307	0.091	4.53456e-31	0.216	BRINP3	BMP/retinoic acid inducible neural specific 3	protein_coding	Fibroblasts
ZSWIM5	0	3.37771e-35	0.986003	0.884	0.722	5.91774e-31	0.162	ZSWIM5	zinc finger SWIM-type containing 5	protein_coding	Fibroblasts
CNKSR2	0	9.90366e-35	0.568941	0.481	0.216	1.73512e-30	0.265	CNKSR2	connector enhancer of kinase suppressor of Ras 2	protein_coding	Fibroblasts
LOC129324534	0	2.22919e-34	0.546491	0.929	0.596	3.90554e-30	0.333	LOC129324534	TGF-beta receptor type-2-like	protein_coding	Fibroblasts
ARID5A	0	3.02934e-34	0.732892	0.653	0.369	5.30739e-30	0.284	ARID5A	AT-rich interaction domain 5A	protein_coding	Fibroblasts
SMAD1	0	1.5954e-33	0.614904	0.807	0.65	2.79514e-29	0.157	SMAD1	SMAD family member 1	protein_coding	Fibroblasts
RUNX2	0	1.91901e-33	1.62811	0.706	0.48	3.3621e-29	0.226	RUNX2	RUNX family transcription factor 2	protein_coding	Fibroblasts
PDE3A	0	4.17969e-33	0.91037	0.579	0.287	7.32281e-29	0.292	PDE3A	phosphodiesterase 3A	protein_coding	Fibroblasts
GDPD5	0	4.4045e-33	0.819031	0.508	0.259	7.71669e-29	0.249	GDPD5	glycerophosphodiester phosphodiesterase domain containing 5	protein_coding	Fibroblasts
FAM131B	0	1.40384e-32	0.877962	0.603	0.341	2.45953e-28	0.262	FAM131B	family with sequence similarity 131 member B	protein_coding	Fibroblasts
OSR1	0	8.80228e-32	0.582292	0.844	0.559	1.54216e-27	0.285	OSR1	odd-skipped related transcription factor 1	protein_coding	Fibroblasts
EXTL1	0	8.82177e-32	0.776491	0.495	0.254	1.54557e-27	0.241	EXTL1	exostosin like glycosyltransferase 1	protein_coding	Fibroblasts
SEMA3A	0	1.71611e-31	0.550822	0.765	0.5	3.00662e-27	0.265	SEMA3A	semaphorin 3A	protein_coding	Fibroblasts
PRDM1	0	3.28532e-31	1.4602	0.468	0.222	5.75588e-27	0.246	PRDM1	PR/SET domain 1	protein_coding	Fibroblasts
HSPA8	0	4.19942e-31	0.88399	0.913	0.795	7.35739e-27	0.118	HSPA8	heat shock protein family A (Hsp70) member 8	protein_coding	Fibroblasts
CCDC88A	0	7.26857e-31	0.600938	0.937	0.798	1.27345e-26	0.139	CCDC88A	coiled-coil domain containing 88A	protein_coding	Fibroblasts
PTK2	0	7.52443e-31	0.606072	0.854	0.684	1.31828e-26	0.17	PTK2	protein tyrosine kinase 2	protein_coding	Fibroblasts
PPP1R16B	0	1.2278e-30	0.607254	0.553	0.293	2.1511e-26	0.26	PPP1R16B	protein phosphatase 1 regulatory subunit 16B	protein_coding	Fibroblasts
ABLIM3	0	1.42322e-30	0.616608	0.5	0.245	2.49347e-26	0.255	ABLIM3	actin binding LIM protein family member 3	protein_coding	Fibroblasts
LAMP3	0	5.00652e-30	0.782385	0.37	0.152	8.77143e-26	0.218	LAMP3	lysosomal associated membrane protein 3	protein_coding	Fibroblasts
LPAR1	0	6.2553e-30	0.530767	0.899	0.652	1.09593e-25	0.247	LPAR1	lysophosphatidic acid receptor 1	protein_coding	Fibroblasts
BTG1	0	8.13235e-30	0.560686	0.844	0.725	1.42479e-25	0.119	BTG1	BTG anti-proliferation factor 1	protein_coding	Fibroblasts
CDK6	0	2.65798e-29	0.635625	0.685	0.458	4.65679e-25	0.227	CDK6	cyclin dependent kinase 6	protein_coding	Fibroblasts
COTL1	0	3.11078e-29	0.615189	0.706	0.505	5.45008e-25	0.201	COTL1	coactosin like F-actin binding protein 1	protein_coding	Fibroblasts
SEMA5A	0	5.43091e-29	0.52898	0.632	0.366	9.51496e-25	0.266	SEMA5A	semaphorin 5A	protein_coding	Fibroblasts
HS6ST1	0	6.49485e-29	0.623689	0.81	0.617	1.1379e-24	0.193	HS6ST1	heparan sulfate 6-O-sulfotransferase 1	protein_coding	Fibroblasts
ABL1	0	1.8897e-28	0.630973	0.802	0.64	3.31076e-24	0.162	ABL1	ABL proto-oncogene 1, non-receptor tyrosine kinase	protein_coding	Fibroblasts
LOC129341007	0	2.42047e-28	0.573867	0.582	0.327	4.24066e-24	0.255	LOC129341007	transmembrane protein 132C-like	protein_coding	Fibroblasts
SMOX	0	5.15238e-28	0.523538	0.675	0.457	9.02698e-24	0.218	SMOX	spermine oxidase	protein_coding	Fibroblasts
ADGRL2	0	7.24111e-28	0.527504	0.989	0.834	1.26864e-23	0.155	ADGRL2	adhesion G protein-coupled receptor L2	protein_coding	Fibroblasts
MYOF	0	7.72415e-28	0.535074	0.524	0.286	1.35327e-23	0.238	MYOF	myoferlin	protein_coding	Fibroblasts
KITLG	0	1.33294e-27	0.537141	0.495	0.25	2.33531e-23	0.245	KITLG	KIT ligand	protein_coding	Fibroblasts
CNTNAP2	0	1.97519e-27	0.687427	0.479	0.245	3.46053e-23	0.234	CNTNAP2	contactin associated protein 2	protein_coding	Fibroblasts
SNTA1	0	2.15291e-27	0.55533	0.717	0.536	3.7719e-23	0.181	SNTA1	syntrophin alpha 1	protein_coding	Fibroblasts
GLCCI1	0	2.38836e-27	0.576675	0.664	0.474	4.1844e-23	0.19	GLCCI1	glucocorticoid induced 1	protein_coding	Fibroblasts
RAPGEF2	0	2.823e-27	0.576662	0.817	0.665	4.94589e-23	0.152	RAPGEF2	Rap guanine nucleotide exchange factor 2	protein_coding	Fibroblasts
FARP1	0	3.99079e-27	0.630218	0.839	0.65	6.99187e-23	0.189	FARP1	FERM, ARH/RhoGEF and pleckstrin domain protein 1	protein_coding	Fibroblasts
ST3GAL4	0	1.17259e-26	0.833984	0.746	0.525	2.05437e-22	0.221	ST3GAL4	ST3 beta-galactoside alpha-2,3-sialyltransferase 4	protein_coding	Fibroblasts
ARL4A	0	3.08764e-26	0.541298	0.831	0.672	5.40955e-22	0.159	ARL4A	ADP ribosylation factor like GTPase 4A	protein_coding	Fibroblasts
GALNT17	0	6.85351e-26	0.873809	0.704	0.469	1.20073e-21	0.235	GALNT17	polypeptide N-acetylgalactosaminyltransferase 17	protein_coding	Fibroblasts
RARG	0	1.59297e-25	0.550792	0.884	0.775	2.79088e-21	0.109	RARG	retinoic acid receptor gamma	protein_coding	Fibroblasts
SLC16A2	0	1.89349e-25	0.574597	0.503	0.274	3.31739e-21	0.229	SLC16A2	solute carrier family 16 member 2	protein_coding	Fibroblasts
MTSS2	0	2.38632e-25	0.56364	0.786	0.625	4.18084e-21	0.161	MTSS2	MTSS I-BAR domain containing 2	protein_coding	Fibroblasts
RCC2	0	3.17741e-25	0.50807	0.725	0.576	5.56682e-21	0.149	RCC2	regulator of chromosome condensation 2	protein_coding	Fibroblasts
RUNX3	0	9.94237e-25	0.524983	0.481	0.253	1.7419e-20	0.228	RUNX3	RUNX family transcription factor 3	protein_coding	Fibroblasts
NR3C2	0	1.31633e-24	0.847357	0.831	0.669	2.30621e-20	0.162	NR3C2	nuclear receptor subfamily 3 group C member 2	protein_coding	Fibroblasts
TYRO3	0	1.94673e-24	0.658055	0.505	0.296	3.41066e-20	0.209	TYRO3	TYRO3 protein tyrosine kinase	protein_coding	Fibroblasts
ARHGAP31	0	3.35413e-24	0.515114	0.696	0.494	5.87643e-20	0.202	ARHGAP31	Rho GTPase activating protein 31	protein_coding	Fibroblasts
IER5L	0	6.52214e-24	0.513076	0.802	0.649	1.14268e-19	0.153	IER5L	immediate early response 5 like	protein_coding	Fibroblasts
MCC	0	2.32205e-23	0.511408	0.915	0.778	4.06824e-19	0.137	MCC	MCC regulator of WNT signaling pathway	protein_coding	Fibroblasts
SLIT3	0	2.73001e-23	0.552713	0.886	0.653	4.78299e-19	0.233	SLIT3	slit guidance ligand 3	protein_coding	Fibroblasts
MAML2	0	2.73786e-23	0.762733	0.733	0.481	4.79673e-19	0.252	MAML2	mastermind like transcriptional coactivator 2	protein_coding	Fibroblasts
ARPP21	0	2.84368e-23	0.596701	0.347	0.156	4.98214e-19	0.191	ARPP21	cAMP regulated phosphoprotein 21	protein_coding	Fibroblasts
FGFR4	0	3.06793e-23	0.567176	0.452	0.233	5.37502e-19	0.219	FGFR4	fibroblast growth factor receptor 4	protein_coding	Fibroblasts
AHDC1	0	4.85748e-23	0.633386	0.905	0.795	8.5103e-19	0.11	AHDC1	AT-hook DNA binding motif containing 1	protein_coding	Fibroblasts
MFAP2	0	1.30727e-22	0.522881	0.91	0.805	2.29034e-18	0.105	MFAP2	microfibril associated protein 2	protein_coding	Fibroblasts
FUT8	0	3.51319e-22	0.629053	0.772	0.635	6.1551e-18	0.137	FUT8	fucosyltransferase 8	protein_coding	Fibroblasts
TSC22D3	0	4.17307e-22	0.52216	0.73	0.578	7.31122e-18	0.152	TSC22D3	TSC22 domain family member 3	protein_coding	Fibroblasts
PBX1	0	6.05138e-22	0.623756	0.841	0.731	1.0602e-17	0.11	PBX1	PBX homeobox 1	protein_coding	Fibroblasts
SLC24A3	0	6.58706e-21	0.553539	0.733	0.539	1.15405e-16	0.194	SLC24A3	solute carrier family 24 member 3	protein_coding	Fibroblasts
TMEM119	0	6.6573e-21	0.649827	0.701	0.535	1.16636e-16	0.166	TMEM119	transmembrane protein 119	protein_coding	Fibroblasts
NAV1	0	1.0787e-20	0.845239	0.717	0.561	1.88988e-16	0.156	NAV1	neuron navigator 1	protein_coding	Fibroblasts
PLXNB2	0	1.62364e-20	0.811098	0.847	0.738	2.84461e-16	0.109	PLXNB2	plexin B2	protein_coding	Fibroblasts
LOC129323326	0	2.03495e-20	0.536328	0.683	0.522	3.56523e-16	0.161	LOC129323326	USP6 N-terminal-like protein	protein_coding	Fibroblasts
MLLT3	0	3.17636e-20	0.507903	0.828	0.668	5.56499e-16	0.16	MLLT3	MLLT3 super elongation complex subunit	protein_coding	Fibroblasts
KLHL29	0	4.77408e-20	0.570523	0.656	0.475	8.36418e-16	0.181	KLHL29	kelch like family member 29	protein_coding	Fibroblasts
FMNL3	0	5.85349e-20	0.505613	0.598	0.412	1.02553e-15	0.186	FMNL3	formin like 3	protein_coding	Fibroblasts
ZNF608	0	6.45221e-20	0.730409	0.638	0.468	1.13043e-15	0.17	ZNF608	zinc finger protein 608	protein_coding	Fibroblasts
AFG2A	0	2.83423e-19	0.572597	0.606	0.438	4.96557e-15	0.168	AFG2A	AFG2 AAA ATPase homolog A	protein_coding	Fibroblasts
JARID2	0	8.26068e-19	0.574805	0.902	0.795	1.44727e-14	0.107	JARID2	jumonji and AT-rich interaction domain containing 2	protein_coding	Fibroblasts
KIAA0825	0	2.95406e-18	0.514932	0.635	0.466	5.17551e-14	0.169	KIAA0825	KIAA0825 ortholog	protein_coding	Fibroblasts
CACNA2D3	0	5.68796e-18	0.651225	0.614	0.414	9.96531e-14	0.2	CACNA2D3	calcium voltage-gated channel auxiliary subunit alpha2delta 3	protein_coding	Fibroblasts
IER2	0	1.75712e-17	0.539539	0.889	0.769	3.07848e-13	0.12	IER2	immediate early response 2	protein_coding	Fibroblasts
PRKD1	0	1.91613e-17	0.731587	0.582	0.415	3.35707e-13	0.167	PRKD1	protein kinase D1	protein_coding	Fibroblasts
HSPB6	0	1.94241e-17	1.1785	0.37	0.194	3.40309e-13	0.176	HSPB6	heat shock protein family B (small) member 6	protein_coding	Fibroblasts
MSI2	0	2.41227e-17	0.525665	0.759	0.634	4.2263e-13	0.125	MSI2	musashi RNA binding protein 2	protein_coding	Fibroblasts
SNAI1	0	5.56877e-17	0.519217	0.571	0.402	9.75649e-13	0.169	SNAI1	snail family transcriptional repressor 1	protein_coding	Fibroblasts
GTDC1	0	6.71128e-17	0.506833	0.817	0.703	1.17582e-12	0.114	GTDC1	glycosyltransferase like domain containing 1	protein_coding	Fibroblasts
PHF21A	0	7.21695e-17	0.512677	0.841	0.734	1.26441e-12	0.107	PHF21A	PHD finger protein 21A	protein_coding	Fibroblasts
DAB2IP	0	7.83229e-17	0.515616	0.556	0.397	1.37222e-12	0.159	DAB2IP	DAB2 interacting protein	protein_coding	Fibroblasts
LOC129331093	0	3.19455e-16	0.511561	0.558	0.373	5.59686e-12	0.185	LOC129331093	flavin-containing monooxygenase 1-like	protein_coding	Fibroblasts
ARHGEF17	0	4.81562e-16	0.578835	0.69	0.575	8.43696e-12	0.115	ARHGEF17	Rho guanine nucleotide exchange factor 17	protein_coding	Fibroblasts
DNAJA4	0	1.0087e-15	0.568388	0.661	0.497	1.76724e-11	0.164	DNAJA4	DnaJ heat shock protein family (Hsp40) member A4	protein_coding	Fibroblasts
HDAC5	0	1.27154e-15	0.500296	0.524	0.369	2.22774e-11	0.155	HDAC5	histone deacetylase 5	protein_coding	Fibroblasts
DDIT3	0	1.51835e-14	0.531524	0.553	0.391	2.66015e-10	0.162	DDIT3	DNA damage inducible transcript 3	protein_coding	Fibroblasts
COL13A1	0	1.1835e-13	0.674013	0.376	0.217	2.07349e-09	0.159	COL13A1	collagen type XIII alpha 1 chain	protein_coding	Fibroblasts
SRGAP3	0	1.22772e-13	0.519072	0.701	0.566	2.15096e-09	0.135	SRGAP3	SLIT-ROBO Rho GTPase activating protein 3	protein_coding	Fibroblasts
NRP2	0	3.33405e-13	0.66824	0.854	0.752	5.84126e-09	0.102	NRP2	neuropilin 2	protein_coding	Fibroblasts
ITGA9	0	3.29923e-12	0.523814	0.439	0.291	5.78025e-08	0.148	ITGA9	integrin subunit alpha 9	protein_coding	Fibroblasts
LOC129331697	0	6.02686e-11	0.506604	0.685	0.537	1.05591e-06	0.148	LOC129331697	glypican-5-like	protein_coding	Fibroblasts
ROR1	0	1.32705e-10	0.509508	0.717	0.587	2.32499e-06	0.13	ROR1	receptor tyrosine kinase like orphan receptor 1	protein_coding	Fibroblasts
LOC129327368	0	2.81835e-09	0.5098	0.638	0.508	4.93774e-05	0.13	LOC129327368	collagen alpha-1(XXIII) chain-like	protein_coding	Fibroblasts
TSHZ2	0	8.1368e-09	0.581607	0.585	0.464	0.000142557	0.121	TSHZ2	teashirt zinc finger homeobox 2	protein_coding	Fibroblasts
DPT	1	3.08259e-134	1.576	0.977	0.438	5.4007e-130	0.539	DPT	dermatopontin	protein_coding	Fibroblasts
DCN	1	1.10916e-121	1.35395	0.994	0.788	1.94326e-117	0.206	DCN	decorin	protein_coding	Fibroblasts
LUM	1	1.43367e-104	1.23319	0.994	0.807	2.51179e-100	0.187	LUM	lumican	protein_coding	Fibroblasts
P4HA2	1	2.73338e-102	1.07392	0.939	0.487	4.78888e-98	0.452	P4HA2	prolyl 4-hydroxylase subunit alpha 2	protein_coding	Fibroblasts
C1QTNF6	1	6.77994e-100	1.12282	0.965	0.609	1.18785e-95	0.356	C1QTNF6	C1q and TNF related 6	protein_coding	Fibroblasts
MFAP2	1	1.06506e-97	1.10001	0.983	0.796	1.86598e-93	0.187	MFAP2	microfibril associated protein 2	protein_coding	Fibroblasts
FKBP11	1	6.90636e-94	1.08087	0.991	0.829	1.20999e-89	0.162	FKBP11	FKBP prolyl isomerase 11	protein_coding	Fibroblasts
SSR2	1	6.6903e-92	1.03337	0.988	0.856	1.17214e-87	0.132	SSR2	signal sequence receptor subunit 2	protein_coding	Fibroblasts
GPX7	1	3.23023e-88	1.06311	0.971	0.696	5.65937e-84	0.275	GPX7	glutathione peroxidase 7	protein_coding	Fibroblasts
POSTN	1	7.7611e-88	1.35844	0.991	0.739	1.35975e-83	0.252	POSTN	periostin	protein_coding	Fibroblasts
HTRA1	1	7.78297e-87	1.07507	0.942	0.503	1.36358e-82	0.439	HTRA1	HtrA serine peptidase 1	protein_coding	Fibroblasts
GFRA2	1	7.29697e-83	1.0089	0.819	0.33	1.27843e-78	0.489	GFRA2	GDNF family receptor alpha 2	protein_coding	Fibroblasts
DDOST	1	9.28927e-82	0.854381	0.983	0.852	1.62748e-77	0.131	DDOST	dolichyl-diphosphooligosaccharide--protein glycosyltransferase non-catalytic subunit	protein_coding	Fibroblasts
SERPINF1	1	1.24507e-78	1.10819	0.983	0.659	2.18137e-74	0.324	SERPINF1	serpin family F member 1	protein_coding	Fibroblasts
HPD	1	4.17614e-78	0.953227	0.974	0.608	7.3166e-74	0.366	HPD	4-hydroxyphenylpyruvate dioxygenase	protein_coding	Fibroblasts
COL16A1	1	1.12376e-76	0.994198	0.985	0.79	1.96883e-72	0.195	COL16A1	collagen type XVI alpha 1 chain	protein_coding	Fibroblasts
KDELR3	1	3.51681e-76	0.928465	0.959	0.611	6.16146e-72	0.348	KDELR3	KDEL endoplasmic reticulum protein retention receptor 3	protein_coding	Fibroblasts
FKBP7	1	5.87276e-75	0.894696	0.98	0.8	1.02891e-70	0.18	FKBP7	FKBP prolyl isomerase 7	protein_coding	Fibroblasts
PPIC	1	3.09369e-73	0.862413	0.977	0.712	5.42015e-69	0.265	PPIC	peptidylprolyl isomerase C	protein_coding	Fibroblasts
LOC129343219	1	9.79787e-71	0.667069	0.63	0.191	1.71659e-66	0.439	LOC129343219	veficolin-1-like	protein_coding	Fibroblasts
CTSB	1	2.96159e-68	0.789982	0.93	0.633	5.18871e-64	0.297	CTSB	cathepsin B	protein_coding	Fibroblasts
ATOH8	1	4.14186e-68	0.797857	0.921	0.585	7.25653e-64	0.336	ATOH8	atonal bHLH transcription factor 8	protein_coding	Fibroblasts
SCG5	1	3.15854e-67	0.835535	0.848	0.466	5.53375e-63	0.382	SCG5	secretogranin V	protein_coding	Fibroblasts
CTSK	1	3.33209e-67	0.949499	0.974	0.713	5.83782e-63	0.261	CTSK	cathepsin K	protein_coding	Fibroblasts
FKBP10	1	1.33925e-66	0.803201	0.971	0.722	2.34637e-62	0.249	FKBP10	FKBP prolyl isomerase 10	protein_coding	Fibroblasts
IRX1	1	1.75566e-66	0.74327	0.828	0.36	3.07592e-62	0.468	IRX1	iroquois homeobox 1	protein_coding	Fibroblasts
KDELR2	1	1.60272e-65	0.800493	0.977	0.851	2.80797e-61	0.126	KDELR2	KDEL endoplasmic reticulum protein retention receptor 2	protein_coding	Fibroblasts
KRTCAP2	1	1.19763e-64	0.770652	0.974	0.828	2.09825e-60	0.146	KRTCAP2	keratinocyte associated protein 2	protein_coding	Fibroblasts
MASP1	1	1.2856e-64	0.592275	0.72	0.261	2.25237e-60	0.459	MASP1	MBL associated serine protease 1	protein_coding	Fibroblasts
KERA	1	1.94161e-64	1.02332	0.91	0.476	3.40169e-60	0.434	KERA	keratocan	protein_coding	Fibroblasts
IRX2	1	2.15523e-61	0.630128	0.761	0.312	3.77596e-57	0.449	IRX2	iroquois homeobox 2	protein_coding	Fibroblasts
OGN	1	9.95914e-61	0.862587	0.985	0.752	1.74484e-56	0.233	OGN	osteoglycin	protein_coding	Fibroblasts
SELENOM	1	7.41159e-60	0.75698	0.936	0.603	1.29851e-55	0.333	SELENOM	selenoprotein M	protein_coding	Fibroblasts
RCN1	1	9.43234e-59	0.768333	0.915	0.523	1.65255e-54	0.392	RCN1	reticulocalbin 1	protein_coding	Fibroblasts
LOC129340144	1	1.52354e-58	0.677846	0.781	0.339	2.66924e-54	0.442	LOC129340144	noggin-2-like	protein_coding	Fibroblasts
DKK2	1	1.75948e-58	0.671958	0.872	0.42	3.08261e-54	0.452	DKK2	dickkopf WNT signaling pathway inhibitor 2	protein_coding	Fibroblasts
PDGFD	1	5.496e-58	0.619681	0.915	0.423	9.629e-54	0.492	PDGFD	platelet derived growth factor D	protein_coding	Fibroblasts
IGSF21	1	6.31466e-58	0.595249	0.673	0.257	1.10633e-53	0.416	IGSF21	immunoglobin superfamily member 21	protein_coding	Fibroblasts
CNPY2	1	1.4545e-56	0.71542	0.924	0.626	2.54829e-52	0.298	CNPY2	canopy FGF signaling regulator 2	protein_coding	Fibroblasts
CCN4	1	1.48758e-56	0.50446	0.778	0.306	2.60625e-52	0.472	CCN4	cellular communication network factor 4	protein_coding	Fibroblasts
PLA2G4C	1	8.20832e-56	0.551647	0.534	0.168	1.4381e-51	0.366	PLA2G4C	phospholipase A2 group IVC	protein_coding	Fibroblasts
CDO1	1	1.86769e-55	0.687412	0.825	0.447	3.27219e-51	0.378	CDO1	cysteine dioxygenase type 1	protein_coding	Fibroblasts
COL6A2	1	3.91375e-55	0.764839	0.985	0.744	6.85689e-51	0.241	COL6A2	collagen type VI alpha 2 chain	protein_coding	Fibroblasts
SURF4	1	2.53217e-54	0.653064	0.965	0.767	4.43636e-50	0.198	SURF4	surfeit 4	protein_coding	Fibroblasts
PRSS35	1	3.19092e-54	0.564642	0.679	0.266	5.5905e-50	0.413	PRSS35	serine protease 35	protein_coding	Fibroblasts
HGD	1	4.40611e-54	0.668476	0.845	0.448	7.71951e-50	0.397	HGD	homogentisate 1,2-dioxygenase	protein_coding	Fibroblasts
PRELP	1	4.46383e-53	0.657249	0.886	0.556	7.82064e-49	0.33	PRELP	proline and arginine rich end leucine rich repeat protein	protein_coding	Fibroblasts
PCOLCE	1	6.18203e-52	0.88085	0.983	0.807	1.08309e-47	0.176	PCOLCE	procollagen C-endopeptidase enhancer	protein_coding	Fibroblasts
ECM2	1	4.82713e-51	0.754424	0.974	0.671	8.45712e-47	0.303	ECM2	extracellular matrix protein 2	protein_coding	Fibroblasts
RABAC1	1	1.05357e-50	0.659398	0.915	0.684	1.84585e-46	0.231	RABAC1	Rab acceptor 1	protein_coding	Fibroblasts
CENPV	1	2.9509e-50	0.661187	0.927	0.583	5.16998e-46	0.344	CENPV	centromere protein V	protein_coding	Fibroblasts
LOC129336949	1	4.57044e-50	0.634913	0.883	0.568	8.00741e-46	0.315	LOC129336949	transmembrane emp24 domain-containing protein 10-like	protein_coding	Fibroblasts
MFAP4	1	1.58186e-49	0.566443	0.825	0.396	2.77142e-45	0.429	MFAP4	microfibril associated protein 4	protein_coding	Fibroblasts
CREB3L1	1	3.00314e-47	0.626024	0.93	0.611	5.26149e-43	0.319	CREB3L1	cAMP responsive element binding protein 3 like 1	protein_coding	Fibroblasts
COL14A1	1	8.39239e-47	0.693122	0.991	0.805	1.47035e-42	0.186	COL14A1	collagen type XIV alpha 1 chain	protein_coding	Fibroblasts
HSD17B2	1	1.80722e-46	0.640035	0.816	0.409	3.16625e-42	0.407	HSD17B2	hydroxysteroid 17-beta dehydrogenase 2	protein_coding	Fibroblasts
LOC129338498	1	1.77763e-45	0.572587	0.959	0.72	3.11442e-41	0.239	LOC129338498	vigilin-like	protein_coding	Fibroblasts
SERP1	1	3.27817e-45	0.584166	0.959	0.796	5.74336e-41	0.163	SERP1	stress associated endoplasmic reticulum protein 1	protein_coding	Fibroblasts
LOC129343496	1	6.91036e-45	0.575763	0.816	0.504	1.21069e-40	0.312	LOC129343496	beta-1,4-galactosyltransferase 3-like	protein_coding	Fibroblasts
RPN1	1	1.67512e-44	0.57894	0.968	0.855	2.93481e-40	0.113	RPN1	ribophorin I	protein_coding	Fibroblasts
CDH11	1	2.63982e-43	0.658971	0.988	0.707	4.62497e-39	0.281	CDH11	cadherin 11	protein_coding	Fibroblasts
IFT20	1	3.24583e-42	0.568826	0.95	0.745	5.6867e-38	0.205	IFT20	intraflagellar transport 20	protein_coding	Fibroblasts
TWIST1	1	4.72196e-42	0.595695	0.98	0.666	8.27288e-38	0.314	TWIST1	twist family bHLH transcription factor 1	protein_coding	Fibroblasts
BMP1	1	7.07375e-42	0.524966	0.974	0.783	1.23932e-37	0.191	BMP1	bone morphogenetic protein 1	protein_coding	Fibroblasts
ARF4	1	1.03294e-41	0.534436	0.962	0.825	1.8097e-37	0.137	ARF4	ADP ribosylation factor 4	protein_coding	Fibroblasts
STMP1	1	1.6239e-40	0.558507	0.88	0.623	2.84508e-36	0.257	STMP1	short transmembrane mitochondrial protein 1	protein_coding	Fibroblasts
COPE	1	2.51956e-40	0.549253	0.968	0.818	4.41427e-36	0.15	COPE	COPI coat complex subunit epsilon	protein_coding	Fibroblasts
COL6A1	1	3.6555e-40	0.638345	0.988	0.808	6.40444e-36	0.18	COL6A1	collagen type VI alpha 1 chain	protein_coding	Fibroblasts
PTX3	1	6.46741e-40	0.540012	0.88	0.514	1.13309e-35	0.366	PTX3	pentraxin 3	protein_coding	Fibroblasts
EPRS1	1	1.19241e-39	0.607889	0.953	0.782	2.08911e-35	0.171	EPRS1	glutamyl-prolyl-tRNA synthetase 1	protein_coding	Fibroblasts
LOC129338293	1	1.51052e-39	0.578365	0.889	0.661	2.64643e-35	0.228	LOC129338293	ras-related protein Rab-35-like	protein_coding	Fibroblasts
LRPAP1	1	2.7093e-39	0.534208	0.767	0.48	4.74669e-35	0.287	LRPAP1	LDL receptor related protein associated protein 1	protein_coding	Fibroblasts
TRAM1	1	6.32881e-39	0.57221	0.825	0.526	1.10881e-34	0.299	TRAM1	translocation associated membrane protein 1	protein_coding	Fibroblasts
PHGDH	1	3.91026e-38	0.528002	0.962	0.667	6.85078e-34	0.295	PHGDH	phosphoglycerate dehydrogenase	protein_coding	Fibroblasts
PDGFRL	1	4.95984e-38	0.521988	0.91	0.596	8.68965e-34	0.314	PDGFRL	platelet derived growth factor receptor like	protein_coding	Fibroblasts
TMEM263	1	7.95644e-38	0.541125	0.959	0.832	1.39397e-33	0.127	TMEM263	transmembrane protein 263	protein_coding	Fibroblasts
LRRC17	1	2.50214e-37	0.515248	0.86	0.527	4.38375e-33	0.333	LRRC17	leucine rich repeat containing 17	protein_coding	Fibroblasts
PARVA	1	2.54701e-37	0.555188	0.948	0.807	4.46236e-33	0.141	PARVA	parvin alpha	protein_coding	Fibroblasts
IER3IP1	1	1.41939e-36	0.523901	0.965	0.795	2.48678e-32	0.17	IER3IP1	immediate early response 3 interacting protein 1	protein_coding	Fibroblasts
SLC27A3	1	1.7331e-35	0.533106	0.915	0.676	3.0364e-31	0.239	SLC27A3	solute carrier family 27 member 3	protein_coding	Fibroblasts
TXNDC5	1	1.88451e-35	0.551897	0.924	0.723	3.30166e-31	0.201	TXNDC5	thioredoxin domain containing 5	protein_coding	Fibroblasts
OSTC	1	9.10405e-35	0.516863	0.91	0.712	1.59503e-30	0.198	OSTC	oligosaccharyltransferase complex non-catalytic subunit	protein_coding	Fibroblasts
RCN3	1	1.25886e-34	0.557988	0.913	0.653	2.20553e-30	0.26	RCN3	reticulocalbin 3	protein_coding	Fibroblasts
LOC129341955	1	1.875e-32	0.551332	0.845	0.523	3.285e-28	0.322	LOC129341955	nicotinamide N-methyltransferase-like	protein_coding	Fibroblasts
MAFB	1	7.98302e-32	0.549173	0.673	0.354	1.39862e-27	0.319	MAFB	MAF bZIP transcription factor B	protein_coding	Fibroblasts
OSR2	1	9.12819e-32	0.571876	0.901	0.628	1.59926e-27	0.273	OSR2	odd-skipped related transciption factor 2	protein_coding	Fibroblasts
LOC129330564	1	2.46137e-24	0.506256	0.781	0.554	4.31233e-20	0.227	LOC129330564	glutathione S-transferase 2-like	protein_coding	Fibroblasts
F13A1	1	1.15489e-17	0.501004	0.557	0.32	2.02337e-13	0.237	F13A1	coagulation factor XIII A chain	protein_coding	Fibroblasts
CCN1	1	9.15729e-10	0.54921	0.615	0.461	1.60436e-05	0.154	CCN1	cellular communication network factor 1	protein_coding	Fibroblasts
NPNT	2	1.04387e-211	2.12766	0.836	0.129	1.82886e-207	0.707	NPNT	nephronectin	protein_coding	Fibroblasts
ERG	2	3.29903e-192	1.71489	0.914	0.197	5.7799e-188	0.717	ERG	ETS transcription factor ERG	protein_coding	Fibroblasts
CCN4	2	6.68264e-181	1.89549	0.98	0.289	1.1708e-176	0.691	CCN4	cellular communication network factor 4	protein_coding	Fibroblasts
NTRK2	2	6.61409e-178	1.56257	0.806	0.135	1.15879e-173	0.671	NTRK2	neurotrophic receptor tyrosine kinase 2	protein_coding	Fibroblasts
HTRA3	2	9.32944e-160	1.28031	0.898	0.236	1.63452e-155	0.662	HTRA3	HtrA serine peptidase 3	protein_coding	Fibroblasts
BMP6	2	4.19815e-154	1.12811	0.789	0.145	7.35516e-150	0.644	BMP6	bone morphogenetic protein 6	protein_coding	Fibroblasts
KERA	2	7.08939e-154	2.43213	0.987	0.474	1.24206e-149	0.513	KERA	keratocan	protein_coding	Fibroblasts
LOX	2	8.08072e-154	2.08998	0.993	0.495	1.41574e-149	0.498	LOX	lysyl oxidase	protein_coding	Fibroblasts
MATN2	2	8.89167e-144	1.45322	0.957	0.34	1.55782e-139	0.617	MATN2	matrilin 2	protein_coding	Fibroblasts
CLEC3B	2	4.03141e-142	1.23913	0.734	0.139	7.06302e-138	0.595	CLEC3B	C-type lectin domain family 3 member B	protein_coding	Fibroblasts
FNDC1	2	2.70963e-141	2.09029	0.97	0.399	4.74728e-137	0.571	FNDC1	fibronectin type III domain containing 1	protein_coding	Fibroblasts
LUM	2	2.06584e-139	1.65172	1	0.809	3.61936e-135	0.191	LUM	lumican	protein_coding	Fibroblasts
POSTN	2	3.00186e-139	2.16895	1	0.742	5.25927e-135	0.258	POSTN	periostin	protein_coding	Fibroblasts
OGN	2	1.36697e-135	1.64068	0.993	0.755	2.39494e-131	0.238	OGN	osteoglycin	protein_coding	Fibroblasts
IGFBP5	2	3.49386e-133	1.21347	0.783	0.171	6.12123e-129	0.612	IGFBP5	insulin like growth factor binding protein 5	protein_coding	Fibroblasts
COL3A1	2	1.32056e-130	2.01706	1	0.853	2.31362e-126	0.147	COL3A1	collagen type III alpha 1 chain	protein_coding	Fibroblasts
KCNQ5	2	2.1203e-119	1.42477	0.829	0.224	3.71476e-115	0.605	KCNQ5	potassium voltage-gated channel subfamily Q member 5	protein_coding	Fibroblasts
PEBP4	2	1.01005e-117	0.728729	0.572	0.085	1.76961e-113	0.487	PEBP4	phosphatidylethanolamine binding protein 4	protein_coding	Fibroblasts
IRX1	2	7.66222e-111	1.11113	0.944	0.353	1.34242e-106	0.591	IRX1	iroquois homeobox 1	protein_coding	Fibroblasts
FGF7	2	2.21695e-109	0.96956	0.822	0.21	3.8841e-105	0.612	FGF7	fibroblast growth factor 7	protein_coding	Fibroblasts
KAZALD1	2	2.50514e-106	0.891487	0.832	0.251	4.389e-102	0.581	KAZALD1	Kazal type serine peptidase inhibitor domain 1	protein_coding	Fibroblasts
PLPP1	2	3.72718e-106	1.41159	0.99	0.713	6.53001e-102	0.277	PLPP1	phospholipid phosphatase 1	protein_coding	Fibroblasts
DPT	2	9.47439e-103	1.39079	0.977	0.447	1.65991e-98	0.53	DPT	dermatopontin	protein_coding	Fibroblasts
TIMP2	2	9.10077e-102	1.19668	0.984	0.781	1.59445e-97	0.203	TIMP2	TIMP metallopeptidase inhibitor 2	protein_coding	Fibroblasts
MKX	2	1.85006e-100	0.852628	0.704	0.164	3.24131e-96	0.54	MKX	mohawk homeobox	protein_coding	Fibroblasts
PHEX	2	1.58501e-99	1.02561	0.428	0.055	2.77693e-95	0.373	PHEX	phosphate regulating endopeptidase X-linked	protein_coding	Fibroblasts
SIM1	2	2.78994e-98	0.715574	0.461	0.065	4.88797e-94	0.396	SIM1	SIM bHLH transcription factor 1	protein_coding	Fibroblasts
POU6F2	2	3.15943e-96	0.604791	0.405	0.048	5.53532e-92	0.357	POU6F2	POU class 6 homeobox 2	protein_coding	Fibroblasts
PDGFD	2	5.68364e-96	1.21495	0.98	0.423	9.95774e-92	0.557	PDGFD	platelet derived growth factor D	protein_coding	Fibroblasts
LOC129343219	2	6.6558e-94	0.79203	0.711	0.188	1.1661e-89	0.523	LOC129343219	veficolin-1-like	protein_coding	Fibroblasts
CREB3L1	2	4.61437e-93	1.01446	0.987	0.609	8.08438e-89	0.378	CREB3L1	cAMP responsive element binding protein 3 like 1	protein_coding	Fibroblasts
RCN1	2	5.95704e-92	1.07714	0.961	0.523	1.04367e-87	0.438	RCN1	reticulocalbin 1	protein_coding	Fibroblasts
ECM2	2	2.534e-90	1.11186	0.997	0.673	4.43957e-86	0.324	ECM2	extracellular matrix protein 2	protein_coding	Fibroblasts
FKBP11	2	6.33847e-90	1.20083	0.98	0.833	1.1105e-85	0.147	FKBP11	FKBP prolyl isomerase 11	protein_coding	Fibroblasts
ANGPT1	2	1.39839e-89	0.798231	0.566	0.115	2.44998e-85	0.451	ANGPT1	angiopoietin 1	protein_coding	Fibroblasts
TSKU	2	3.38879e-86	0.938582	0.888	0.389	5.93716e-82	0.499	TSKU	tsukushi, small leucine rich proteoglycan	protein_coding	Fibroblasts
LOC129341100	2	8.30908e-84	1.10491	0.905	0.46	1.45575e-79	0.445	LOC129341100	rho GTPase-activating protein 20-like	protein_coding	Fibroblasts
COL6A1	2	1.75686e-83	0.96994	1	0.81	3.07801e-79	0.19	COL6A1	collagen type VI alpha 1 chain	protein_coding	Fibroblasts
PRSS35	2	3.65511e-83	0.766543	0.786	0.259	6.40375e-79	0.527	PRSS35	serine protease 35	protein_coding	Fibroblasts
ANGPTL1	2	4.89283e-82	0.979021	0.839	0.342	8.57224e-78	0.497	ANGPTL1	angiopoietin like 1	protein_coding	Fibroblasts
NFATC1	2	1.40588e-79	0.867194	0.793	0.291	2.46311e-75	0.502	NFATC1	nuclear factor of activated T cells 1	protein_coding	Fibroblasts
DCN	2	3.56317e-77	1.09981	0.997	0.791	6.24267e-73	0.206	DCN	decorin	protein_coding	Fibroblasts
FOXP2	2	5.13451e-77	1.15709	0.78	0.292	8.99566e-73	0.488	FOXP2	forkhead box P2	protein_coding	Fibroblasts
PID1	2	5.40606e-77	0.954165	0.987	0.648	9.47142e-73	0.339	PID1	phosphotyrosine interaction domain containing 1	protein_coding	Fibroblasts
LAYN	2	8.72264e-77	0.72337	0.701	0.229	1.52821e-72	0.472	LAYN	layilin	protein_coding	Fibroblasts
FNDC3B	2	1.80668e-76	1.09974	0.987	0.707	3.16531e-72	0.28	FNDC3B	fibronectin type III domain containing 3B	protein_coding	Fibroblasts
GASK1A	2	1.8055e-75	0.804351	0.711	0.235	3.16323e-71	0.476	GASK1A	golgi associated kinase 1A	protein_coding	Fibroblasts
COL6A2	2	3.72717e-75	0.952899	0.997	0.747	6.52999e-71	0.25	COL6A2	collagen type VI alpha 2 chain	protein_coding	Fibroblasts
LRIG3	2	2.50993e-73	0.987569	0.947	0.481	4.3974e-69	0.466	LRIG3	leucine rich repeats and immunoglobulin like domains 3	protein_coding	Fibroblasts
PDGFRL	2	5.74229e-72	0.908042	0.954	0.595	1.00605e-67	0.359	PDGFRL	platelet derived growth factor receptor like	protein_coding	Fibroblasts
IRX2	2	3.83466e-71	0.70963	0.819	0.312	6.71832e-67	0.507	IRX2	iroquois homeobox 2	protein_coding	Fibroblasts
MASP1	2	4.26067e-71	0.631547	0.773	0.262	7.46469e-67	0.511	MASP1	MBL associated serine protease 1	protein_coding	Fibroblasts
FLI1	2	2.37534e-70	0.715191	0.766	0.29	4.1616e-66	0.476	FLI1	Fli-1 proto-oncogene, ETS transcription factor	protein_coding	Fibroblasts
MRC2	2	6.60757e-70	0.920279	1	0.694	1.15765e-65	0.306	MRC2	mannose receptor C type 2	protein_coding	Fibroblasts
FAT4	2	1.94072e-69	0.947102	0.878	0.387	3.40015e-65	0.491	FAT4	FAT atypical cadherin 4	protein_coding	Fibroblasts
SEMA3C	2	6.37774e-68	0.908744	0.977	0.683	1.11738e-63	0.294	SEMA3C	semaphorin 3C	protein_coding	Fibroblasts
COL6A3	2	2.19866e-67	0.87236	1	0.854	3.85204e-63	0.146	COL6A3	collagen type VI alpha 3 chain	protein_coding	Fibroblasts
TRABD2B	2	4.65422e-67	1.17163	0.836	0.359	8.15419e-63	0.477	TRABD2B	TraB domain containing 2B	protein_coding	Fibroblasts
HPD	2	7.26275e-67	0.899795	0.984	0.613	1.27243e-62	0.371	HPD	4-hydroxyphenylpyruvate dioxygenase	protein_coding	Fibroblasts
MMP23B	2	2.83744e-66	0.566326	0.48	0.106	4.9712e-62	0.374	MMP23B	matrix metallopeptidase 23B	protein_coding	Fibroblasts
GPX7	2	6.91743e-66	0.939249	0.944	0.703	1.21193e-61	0.241	GPX7	glutathione peroxidase 7	protein_coding	Fibroblasts
BMP1	2	1.40904e-64	0.759939	0.99	0.784	2.46864e-60	0.206	BMP1	bone morphogenetic protein 1	protein_coding	Fibroblasts
PODN	2	1.61958e-64	0.578939	0.691	0.233	2.8375e-60	0.458	PODN	podocan	protein_coding	Fibroblasts
LOC129341955	2	3.03501e-64	0.847297	0.914	0.519	5.31734e-60	0.395	LOC129341955	nicotinamide N-methyltransferase-like	protein_coding	Fibroblasts
LOC129336535	2	6.26325e-64	0.539752	0.546	0.143	1.09732e-59	0.403	LOC129336535	alcohol dehydrogenase 1A	protein_coding	Fibroblasts
TNC	2	1.71921e-63	0.693431	0.599	0.168	3.01205e-59	0.431	TNC	tenascin C	protein_coding	Fibroblasts
EFCC1	2	1.91766e-63	0.651446	0.78	0.293	3.35973e-59	0.487	EFCC1	EF-hand and coiled-coil domain containing 1	protein_coding	Fibroblasts
PDZRN3	2	4.07801e-63	0.965882	0.924	0.493	7.14468e-59	0.431	PDZRN3	PDZ domain containing ring finger 3	protein_coding	Fibroblasts
SERPINF1	2	4.90225e-63	0.962076	0.98	0.665	8.58874e-59	0.315	SERPINF1	serpin family F member 1	protein_coding	Fibroblasts
FKBP10	2	4.91011e-63	0.77093	0.987	0.724	8.60252e-59	0.263	FKBP10	FKBP prolyl isomerase 10	protein_coding	Fibroblasts
PCOLCE	2	7.43076e-63	0.993532	0.987	0.809	1.30187e-58	0.178	PCOLCE	procollagen C-endopeptidase enhancer	protein_coding	Fibroblasts
ARHGAP6	2	2.91967e-62	0.960029	0.885	0.472	5.11527e-58	0.413	ARHGAP6	Rho GTPase activating protein 6	protein_coding	Fibroblasts
ITGA11	2	6.08982e-62	0.699396	0.839	0.387	1.06694e-57	0.452	ITGA11	integrin subunit alpha 11	protein_coding	Fibroblasts
ETS2	2	7.95073e-62	0.779995	0.891	0.495	1.39297e-57	0.396	ETS2	ETS proto-oncogene 2, transcription factor	protein_coding	Fibroblasts
LOC129325276	2	6.56699e-61	0.698564	0.605	0.191	1.15054e-56	0.414	LOC129325276	myosin light chain kinase, smooth muscle-like	protein_coding	Fibroblasts
LOC129337040	2	1.21708e-60	0.819917	0.859	0.454	2.13232e-56	0.405	LOC129337040	uncharacterized LOC129337040	protein_coding	Fibroblasts
COL16A1	2	5.67792e-60	0.945709	0.997	0.792	9.94772e-56	0.205	COL16A1	collagen type XVI alpha 1 chain	protein_coding	Fibroblasts
GALNT17	2	6.11396e-59	0.743204	0.928	0.448	1.07117e-54	0.48	GALNT17	polypeptide N-acetylgalactosaminyltransferase 17	protein_coding	Fibroblasts
EGFL6	2	7.77754e-58	0.663523	0.806	0.34	1.36263e-53	0.466	EGFL6	EGF like domain multiple 6	protein_coding	Fibroblasts
CRABP2	2	5.44315e-57	0.896151	0.964	0.507	9.5364e-53	0.457	CRABP2	cellular retinoic acid binding protein 2	protein_coding	Fibroblasts
PPIC	2	1.15756e-56	0.807702	0.954	0.719	2.02805e-52	0.235	PPIC	peptidylprolyl isomerase C	protein_coding	Fibroblasts
PAPSS2	2	1.64754e-56	0.527696	0.701	0.272	2.88649e-52	0.429	PAPSS2	3'-phosphoadenosine 5'-phosphosulfate synthase 2	protein_coding	Fibroblasts
FOXP4	2	4.14893e-56	0.570518	0.559	0.162	7.26892e-52	0.397	FOXP4	forkhead box P4	protein_coding	Fibroblasts
ZFHX4	2	1.63179e-55	0.808824	0.799	0.345	2.85889e-51	0.454	ZFHX4	zinc finger homeobox 4	protein_coding	Fibroblasts
PCSK5	2	3.84302e-55	0.526362	0.727	0.27	6.73297e-51	0.457	PCSK5	proprotein convertase subtilisin/kexin type 5	protein_coding	Fibroblasts
ANXA1	2	1.22964e-54	0.61313	0.691	0.271	2.15432e-50	0.42	ANXA1	annexin A1	protein_coding	Fibroblasts
LOC129331092	2	1.06197e-52	0.51193	0.438	0.108	1.86057e-48	0.33	LOC129331092	flavin-containing monooxygenase 3-like	protein_coding	Fibroblasts
LOC129330199	2	1.78632e-52	0.653536	0.977	0.876	3.12964e-48	0.101	LOC129330199	insulin receptor-like	protein_coding	Fibroblasts
IRX5	2	2.07755e-52	0.538638	0.694	0.261	3.63987e-48	0.433	IRX5	iroquois homeobox 5	protein_coding	Fibroblasts
NFIX	2	3.05008e-52	0.766258	1	0.852	5.34374e-48	0.148	NFIX	nuclear factor I X	protein_coding	Fibroblasts
EDNRA	2	4.45455e-52	0.575508	0.796	0.353	7.80438e-48	0.443	EDNRA	endothelin receptor type A	protein_coding	Fibroblasts
GAS1	2	6.00017e-52	0.666079	0.931	0.606	1.05123e-47	0.325	GAS1	growth arrest specific 1	protein_coding	Fibroblasts
LOC129343496	2	6.93862e-52	0.613658	0.862	0.503	1.21565e-47	0.359	LOC129343496	beta-1,4-galactosyltransferase 3-like	protein_coding	Fibroblasts
ST6GALNAC5	2	1.21966e-51	0.633617	0.487	0.135	2.13685e-47	0.352	ST6GALNAC5	ST6 N-acetylgalactosaminide alpha-2,6-sialyltransferase 5	protein_coding	Fibroblasts
FAT1	2	1.52117e-51	1.05486	0.914	0.584	2.66508e-47	0.33	FAT1	FAT atypical cadherin 1	protein_coding	Fibroblasts
GJA1	2	2.25189e-51	0.753898	0.868	0.504	3.94532e-47	0.364	GJA1	gap junction protein alpha 1	protein_coding	Fibroblasts
ADGRD1	2	2.93859e-51	0.564855	0.671	0.242	5.14841e-47	0.429	ADGRD1	adhesion G protein-coupled receptor D1	protein_coding	Fibroblasts
RRBP1	2	1.30319e-50	0.754325	0.961	0.617	2.28318e-46	0.344	RRBP1	ribosome binding protein 1	protein_coding	Fibroblasts
PLXDC2	2	1.9881e-50	0.640497	0.681	0.271	3.48315e-46	0.41	PLXDC2	plexin domain containing 2	protein_coding	Fibroblasts
MAFB	2	2.9497e-50	0.708075	0.773	0.347	5.16788e-46	0.426	MAFB	MAF bZIP transcription factor B	protein_coding	Fibroblasts
KALRN	2	1.6666e-49	0.995967	0.961	0.669	2.91989e-45	0.292	KALRN	kalirin RhoGEF kinase	protein_coding	Fibroblasts
ADGRA2	2	1.97385e-49	0.665228	0.987	0.82	3.45819e-45	0.167	ADGRA2	adhesion G protein-coupled receptor A2	protein_coding	Fibroblasts
NFIB	2	2.31847e-49	0.641234	0.993	0.844	4.06197e-45	0.149	NFIB	nuclear factor I B	protein_coding	Fibroblasts
LOXL3	2	5.28525e-49	0.69029	0.934	0.709	9.25976e-45	0.225	LOXL3	lysyl oxidase like 3	protein_coding	Fibroblasts
CCDC80	2	8.56391e-49	0.642389	0.938	0.56	1.5004e-44	0.378	CCDC80	coiled-coil domain containing 80	protein_coding	Fibroblasts
ACAP3	2	1.17421e-48	0.97724	0.882	0.528	2.05721e-44	0.354	ACAP3	ArfGAP with coiled-coil, ankyrin repeat and PH domains 3	protein_coding	Fibroblasts
F13A1	2	2.72463e-48	1.03144	0.701	0.306	4.77355e-44	0.395	F13A1	coagulation factor XIII A chain	protein_coding	Fibroblasts
SORBS3	2	4.74585e-48	0.650802	0.859	0.487	8.31473e-44	0.372	SORBS3	sorbin and SH3 domain containing 3	protein_coding	Fibroblasts
ZNF385D	2	6.07783e-48	1.01851	0.901	0.487	1.06484e-43	0.414	ZNF385D	zinc finger protein 385D	protein_coding	Fibroblasts
PKDCC	2	8.42265e-48	0.535178	0.655	0.246	1.47565e-43	0.409	PKDCC	protein kinase domain containing, cytoplasmic	protein_coding	Fibroblasts
SLC25A29	2	1.08541e-47	0.596501	0.707	0.349	1.90163e-43	0.358	SLC25A29	solute carrier family 25 member 29	protein_coding	Fibroblasts
ADAM12	2	1.28387e-47	0.701405	0.839	0.441	2.24934e-43	0.398	ADAM12	ADAM metallopeptidase domain 12	protein_coding	Fibroblasts
COL14A1	2	2.13591e-47	0.838355	1	0.807	3.74211e-43	0.193	COL14A1	collagen type XIV alpha 1 chain	protein_coding	Fibroblasts
DVL3	2	2.41473e-47	0.722056	0.862	0.538	4.2306e-43	0.324	DVL3	dishevelled segment polarity protein 3	protein_coding	Fibroblasts
KDELR3	2	4.76134e-47	0.696423	0.954	0.617	8.34187e-43	0.337	KDELR3	KDEL endoplasmic reticulum protein retention receptor 3	protein_coding	Fibroblasts
TAMALIN	2	5.07985e-47	0.576542	0.783	0.373	8.89989e-43	0.41	TAMALIN	trafficking regulator and scaffold protein tamalin	protein_coding	Fibroblasts
ANKRD50	2	1.41136e-46	0.66505	0.918	0.593	2.47269e-42	0.325	ANKRD50	ankyrin repeat domain containing 50	protein_coding	Fibroblasts
TMEM135	2	2.14145e-46	0.502574	0.586	0.21	3.75182e-42	0.376	TMEM135	transmembrane protein 135	protein_coding	Fibroblasts
LRP1	2	3.41982e-46	0.786214	0.977	0.763	5.99152e-42	0.214	LRP1	LDL receptor related protein 1	protein_coding	Fibroblasts
LVRN	2	1.34022e-45	0.575527	0.625	0.23	2.34807e-41	0.395	LVRN	laeverin	protein_coding	Fibroblasts
GOLIM4	2	1.65852e-45	0.623809	0.905	0.584	2.90573e-41	0.321	GOLIM4	golgi integral membrane protein 4	protein_coding	Fibroblasts
GXYLT2	2	6.78906e-45	0.538314	0.76	0.392	1.18944e-40	0.368	GXYLT2	glucoside xylosyltransferase 2	protein_coding	Fibroblasts
GXYLT1	2	2.89426e-44	0.619358	0.747	0.415	5.07074e-40	0.332	GXYLT1	glucoside xylosyltransferase 1	protein_coding	Fibroblasts
TSHZ2	2	3.047e-44	0.637401	0.865	0.433	5.33835e-40	0.432	TSHZ2	teashirt zinc finger homeobox 2	protein_coding	Fibroblasts
MMP14	2	9.74763e-44	0.637325	0.967	0.797	1.70778e-39	0.17	MMP14	matrix metallopeptidase 14	protein_coding	Fibroblasts
IQGAP2	2	3.58798e-43	0.546258	0.73	0.346	6.28614e-39	0.384	IQGAP2	IQ motif containing GTPase activating protein 2	protein_coding	Fibroblasts
P4HA1	2	4.77017e-43	0.61201	0.934	0.687	8.35734e-39	0.247	P4HA1	prolyl 4-hydroxylase subunit alpha 1	protein_coding	Fibroblasts
SELENOM	2	5.83982e-43	0.607388	0.938	0.608	1.02314e-38	0.33	SELENOM	selenoprotein M	protein_coding	Fibroblasts
THSD4	2	1.97642e-42	0.576173	0.789	0.359	3.4627e-38	0.43	THSD4	thrombospondin type 1 domain containing 4	protein_coding	Fibroblasts
CD82	2	8.51784e-42	0.61909	0.941	0.599	1.49233e-37	0.342	CD82	CD82 molecule	protein_coding	Fibroblasts
HTRA1	2	8.69695e-42	0.68252	0.878	0.518	1.52371e-37	0.36	HTRA1	HtrA serine peptidase 1	protein_coding	Fibroblasts
SLIT3	2	1.35262e-41	0.802977	0.967	0.65	2.36978e-37	0.317	SLIT3	slit guidance ligand 3	protein_coding	Fibroblasts
BIN1	2	4.72157e-41	0.669334	0.97	0.736	8.27219e-37	0.234	BIN1	bridging integrator 1	protein_coding	Fibroblasts
SLC27A3	2	3.41295e-40	0.592479	0.944	0.676	5.97948e-36	0.268	SLC27A3	solute carrier family 27 member 3	protein_coding	Fibroblasts
KIF26B	2	1.22308e-39	0.658736	0.78	0.377	2.14284e-35	0.403	KIF26B	kinesin family member 26B	protein_coding	Fibroblasts
LOC129323949	2	2.03507e-39	0.578182	0.678	0.336	3.56544e-35	0.342	LOC129323949	plasma membrane ascorbate-dependent reductase CYBRD1	protein_coding	Fibroblasts
PCDH15	2	2.12523e-39	0.538385	0.309	0.073	3.7234e-35	0.236	PCDH15	protocadherin related 15	protein_coding	Fibroblasts
HGD	2	3.10514e-38	0.508688	0.849	0.454	5.44021e-34	0.395	HGD	homogentisate 1,2-dioxygenase	protein_coding	Fibroblasts
SPATS2L	2	3.55479e-38	0.666954	0.957	0.665	6.22799e-34	0.292	SPATS2L	spermatogenesis associated serine rich 2 like	protein_coding	Fibroblasts
OAF	2	3.98529e-38	0.601548	0.918	0.575	6.98223e-34	0.343	OAF	out at first homolog	protein_coding	Fibroblasts
TAT	2	4.47022e-38	0.51235	0.543	0.206	7.83182e-34	0.337	TAT	tyrosine aminotransferase	protein_coding	Fibroblasts
CPED1	2	6.78969e-38	0.625002	0.72	0.35	1.18955e-33	0.37	CPED1	cadherin like and PC-esterase domain containing 1	protein_coding	Fibroblasts
KDELR2	2	7.94926e-38	0.567335	0.984	0.852	1.39271e-33	0.132	KDELR2	KDEL endoplasmic reticulum protein retention receptor 2	protein_coding	Fibroblasts
PIK3R1	2	1.15904e-37	0.70328	0.941	0.708	2.03064e-33	0.233	PIK3R1	phosphoinositide-3-kinase regulatory subunit 1	protein_coding	Fibroblasts
CDH11	2	1.97613e-37	0.661046	0.99	0.711	3.46218e-33	0.279	CDH11	cadherin 11	protein_coding	Fibroblasts
SEC24D	2	2.01334e-37	0.564903	0.951	0.624	3.52737e-33	0.327	SEC24D	SEC24 homolog D, COPII coat complex component	protein_coding	Fibroblasts
LOC129330564	2	4.84715e-37	0.622346	0.842	0.55	8.49221e-33	0.292	LOC129330564	glutathione S-transferase 2-like	protein_coding	Fibroblasts
PKD1	2	8.71559e-37	0.731331	0.954	0.74	1.52697e-32	0.214	PKD1	polycystin 1, transient receptor potential channel interacting	protein_coding	Fibroblasts
CKAP4	2	1.53938e-36	0.558916	0.934	0.68	2.69699e-32	0.254	CKAP4	cytoskeleton associated protein 4	protein_coding	Fibroblasts
LOC129344058	2	2.6511e-36	0.529726	0.572	0.235	4.64473e-32	0.337	LOC129344058	C-factor-like	protein_coding	Fibroblasts
TMEM119	2	4.05642e-36	0.533517	0.882	0.518	7.10685e-32	0.364	TMEM119	transmembrane protein 119	protein_coding	Fibroblasts
EPB41L3	2	4.10426e-36	0.530452	0.882	0.529	7.19067e-32	0.353	EPB41L3	erythrocyte membrane protein band 4.1 like 3	protein_coding	Fibroblasts
LOC129337947	2	1.07264e-35	0.542066	0.796	0.403	1.87927e-31	0.393	LOC129337947	LIM zinc-binding domain-containing Nebulette	protein_coding	Fibroblasts
ADAMTS6	2	1.30706e-35	0.54946	0.401	0.129	2.28997e-31	0.272	ADAMTS6	ADAM metallopeptidase with thrombospondin type 1 motif 6	protein_coding	Fibroblasts
LOC129338293	2	4.53188e-35	0.550204	0.901	0.663	7.93985e-31	0.238	LOC129338293	ras-related protein Rab-35-like	protein_coding	Fibroblasts
ERLEC1	2	9.15856e-35	0.516047	0.888	0.686	1.60458e-30	0.202	ERLEC1	endoplasmic reticulum lectin 1	protein_coding	Fibroblasts
EPRS1	2	4.50035e-34	0.595104	0.944	0.786	7.88461e-30	0.158	EPRS1	glutamyl-prolyl-tRNA synthetase 1	protein_coding	Fibroblasts
EPHB3	2	1.55193e-33	0.55074	0.868	0.508	2.71899e-29	0.36	EPHB3	EPH receptor B3	protein_coding	Fibroblasts
LMAN1	2	1.62865e-33	0.527805	0.908	0.647	2.8534e-29	0.261	LMAN1	lectin, mannose binding 1	protein_coding	Fibroblasts
COL12A1	2	1.0721e-32	0.706844	0.993	0.787	1.87832e-28	0.206	COL12A1	collagen type XII alpha 1 chain	protein_coding	Fibroblasts
TMEM263	2	1.78396e-32	0.521526	0.967	0.833	3.1255e-28	0.134	TMEM263	transmembrane protein 263	protein_coding	Fibroblasts
FSTL3	2	2.03818e-32	0.728568	0.72	0.389	3.57089e-28	0.331	FSTL3	follistatin like 3	protein_coding	Fibroblasts
FTO	2	1.3565e-31	0.653698	0.757	0.441	2.37659e-27	0.316	FTO	FTO alpha-ketoglutarate dependent dioxygenase	protein_coding	Fibroblasts
TGFBR3	2	1.55449e-30	0.557767	0.99	0.769	2.72347e-26	0.221	TGFBR3	transforming growth factor beta receptor 3	protein_coding	Fibroblasts
FKBP7	2	1.71072e-30	0.532781	0.967	0.804	2.99718e-26	0.163	FKBP7	FKBP prolyl isomerase 7	protein_coding	Fibroblasts
TMED7	2	6.0104e-30	0.51397	0.908	0.696	1.05302e-25	0.212	TMED7	transmembrane p24 trafficking protein 7	protein_coding	Fibroblasts
PDGFRA	2	6.99428e-29	0.50443	0.934	0.622	1.2254e-24	0.312	PDGFRA	platelet derived growth factor receptor alpha	protein_coding	Fibroblasts
NOVA1	2	1.34939e-28	0.603244	0.944	0.71	2.36414e-24	0.234	NOVA1	NOVA alternative splicing regulator 1	protein_coding	Fibroblasts
P4HA2	2	2.65772e-28	0.523601	0.809	0.51	4.65633e-24	0.299	P4HA2	prolyl 4-hydroxylase subunit alpha 2	protein_coding	Fibroblasts
PRKD1	2	4.85277e-28	0.617998	0.711	0.404	8.50206e-24	0.307	PRKD1	protein kinase D1	protein_coding	Fibroblasts
GRK5	2	5.55831e-27	0.593325	0.855	0.572	9.73816e-23	0.283	GRK5	G protein-coupled receptor kinase 5	protein_coding	Fibroblasts
FNBP1L	2	3.88895e-26	0.500957	0.914	0.671	6.81344e-22	0.243	FNBP1L	formin binding protein 1 like	protein_coding	Fibroblasts
LTBP1	2	5.89909e-25	0.63053	0.625	0.342	1.03352e-20	0.283	LTBP1	latent transforming growth factor beta binding protein 1	protein_coding	Fibroblasts
BAZ2B	2	1.02428e-24	0.707149	0.914	0.701	1.79453e-20	0.213	BAZ2B	bromodomain adjacent to zinc finger domain 2B	protein_coding	Fibroblasts
TMTC2	2	7.03208e-23	0.723199	0.862	0.612	1.23202e-18	0.25	TMTC2	transmembrane O-mannosyltransferase targeting cadherins 2	protein_coding	Fibroblasts
VRK1	2	3.19494e-22	0.609765	0.474	0.246	5.59753e-18	0.228	VRK1	VRK serine/threonine kinase 1	protein_coding	Fibroblasts
ADGRL2	2	1.11992e-21	0.5079	0.99	0.839	1.9621e-17	0.151	ADGRL2	adhesion G protein-coupled receptor L2	protein_coding	Fibroblasts
PPM1L	2	2.55215e-09	0.513961	0.444	0.282	4.47137e-05	0.162	PPM1L	protein phosphatase, Mg2+/Mn2+ dependent 1L	protein_coding	Fibroblasts
PTPRM	2	5.7019e-09	0.514079	0.951	0.809	9.98972e-05	0.142	PTPRM	protein tyrosine phosphatase receptor type M	protein_coding	Fibroblasts
CCN2	2	3.64489e-07	0.6029	0.276	0.169	0.00638584	0.107	CCN2	cellular communication network factor 2	protein_coding	Fibroblasts
TNMD	3	0	2.47103	0.979	0.093	0	0.886	TNMD	tenomodulin	protein_coding	Fibroblasts
CLEC11A	3	2.0909e-227	1.23607	0.821	0.091	3.66326e-223	0.73	CLEC11A	C-type lectin domain containing 11A	protein_coding	Fibroblasts
SLIT1	3	1.99267e-220	1.2079	0.681	0.051	3.49116e-216	0.63	SLIT1	slit guidance ligand 1	protein_coding	Fibroblasts
FGF12	3	1.95627e-216	1.11941	0.737	0.07	3.42739e-212	0.667	FGF12	fibroblast growth factor 12	protein_coding	Fibroblasts
IGSF10	3	5.75488e-187	1.36107	0.867	0.152	1.00826e-182	0.715	IGSF10	immunoglobulin superfamily member 10	protein_coding	Fibroblasts
ALX1	3	1.5995e-180	2.11748	0.94	0.23	2.80233e-176	0.71	ALX1	ALX homeobox 1	protein_coding	Fibroblasts
DCHS2	3	1.47448e-177	1.65194	0.965	0.233	2.5833e-173	0.732	DCHS2	dachsous cadherin-related 2	protein_coding	Fibroblasts
HHIP	3	6.53801e-175	1.2313	0.607	0.055	1.14546e-170	0.552	HHIP	hedgehog interacting protein	protein_coding	Fibroblasts
IL1RAPL1	3	8.24789e-174	1.79772	0.835	0.146	1.44503e-169	0.689	IL1RAPL1	interleukin 1 receptor accessory protein like 1	protein_coding	Fibroblasts
HTR7	3	2.95905e-173	0.698464	0.396	0.011	5.18426e-169	0.385	HTR7	5-hydroxytryptamine receptor 7	protein_coding	Fibroblasts
ADGRG6	3	1.93815e-170	1.18865	0.789	0.121	3.39563e-166	0.668	ADGRG6	adhesion G protein-coupled receptor G6	protein_coding	Fibroblasts
COL11A1	3	4.41728e-167	2.58331	1	0.448	7.73907e-163	0.552	COL11A1	collagen type XI alpha 1 chain	protein_coding	Fibroblasts
MYL9	3	3.55793e-152	0.576085	0.53	0.046	6.2335e-148	0.484	MYL9	myosin light chain 9	protein_coding	Fibroblasts
LOC129337137	3	4.24498e-145	1.70679	0.933	0.291	7.43721e-141	0.642	LOC129337137	cytochrome P450 26B1	protein_coding	Fibroblasts
PAH	3	3.74625e-144	0.935485	0.737	0.121	6.56343e-140	0.616	PAH	phenylalanine hydroxylase	protein_coding	Fibroblasts
NES	3	6.44431e-144	0.727882	0.663	0.09	1.12904e-139	0.573	NES	nestin	protein_coding	Fibroblasts
FOXD1	3	2.35359e-141	1.75907	0.989	0.415	4.12349e-137	0.574	FOXD1	forkhead box D1	protein_coding	Fibroblasts
SRPX2	3	9.22957e-137	0.575456	0.47	0.04	1.61702e-132	0.43	SRPX2	sushi repeat containing protein X-linked 2	protein_coding	Fibroblasts
FBLN2	3	1.71197e-133	1.38792	0.874	0.234	2.99938e-129	0.64	FBLN2	fibulin 2	protein_coding	Fibroblasts
ACTA2	3	3.495e-133	0.710723	0.446	0.036	6.12323e-129	0.41	ACTA2	actin alpha 2, smooth muscle	protein_coding	Fibroblasts
PALLD	3	1.27443e-132	1.44656	0.951	0.325	2.23281e-128	0.626	PALLD	palladin, cytoskeletal associated protein	protein_coding	Fibroblasts
RAB6B	3	5.74887e-132	0.615309	0.516	0.055	1.0072e-127	0.461	RAB6B	RAB6B, member RAS oncogene family	protein_coding	Fibroblasts
FBN2	3	7.84435e-128	1.41576	0.954	0.327	1.37433e-123	0.627	FBN2	fibrillin 2	protein_coding	Fibroblasts
GRIN2B	3	1.93419e-127	1.05377	0.684	0.121	3.38871e-123	0.563	GRIN2B	glutamate ionotropic receptor NMDA type subunit 2B	protein_coding	Fibroblasts
RSPO3	3	2.90675e-127	0.89755	0.351	0.018	5.09263e-123	0.333	RSPO3	R-spondin 3	protein_coding	Fibroblasts
ECM1	3	1.6373e-125	1.37434	0.867	0.272	2.86854e-121	0.595	ECM1	extracellular matrix protein 1	protein_coding	Fibroblasts
ALX4	3	5.28487e-122	1.33926	0.902	0.287	9.25909e-118	0.615	ALX4	ALX homeobox 4	protein_coding	Fibroblasts
COL27A1	3	1.76517e-120	1.6866	1	0.607	3.09257e-116	0.393	COL27A1	collagen type XXVII alpha 1 chain	protein_coding	Fibroblasts
EFNA5	3	2.15091e-120	2.02104	1	0.84	3.76839e-116	0.16	EFNA5	ephrin A5	protein_coding	Fibroblasts
NPR3	3	6.62721e-120	0.659686	0.54	0.068	1.16109e-115	0.472	NPR3	natriuretic peptide receptor 3	protein_coding	Fibroblasts
SLC22A31	3	3.44347e-115	0.724445	0.656	0.127	6.03296e-111	0.529	SLC22A31	solute carrier family 22 member 31	protein_coding	Fibroblasts
BMPER	3	6.47709e-115	1.3834	0.902	0.317	1.13479e-110	0.585	BMPER	BMP binding endothelial regulator	protein_coding	Fibroblasts
GRIK4	3	8.25627e-115	0.82315	0.509	0.065	1.4465e-110	0.444	GRIK4	glutamate ionotropic receptor kainate type subunit 4	protein_coding	Fibroblasts
NRP1	3	2.50034e-114	1.98829	0.972	0.422	4.38059e-110	0.55	NRP1	neuropilin 1	protein_coding	Fibroblasts
TSPAN6	3	1.85988e-113	1.27943	0.975	0.551	3.25852e-109	0.424	TSPAN6	tetraspanin 6	protein_coding	Fibroblasts
CPAMD8	3	5.80947e-112	0.959578	0.789	0.222	1.01782e-107	0.567	CPAMD8	C3 and PZP like alpha-2-macroglobulin domain containing 8	protein_coding	Fibroblasts
MEGF6	3	1.20918e-111	1.33531	0.979	0.464	2.11848e-107	0.515	MEGF6	multiple EGF like domains 6	protein_coding	Fibroblasts
LOC129328833	3	2.10739e-110	1.38768	0.761	0.198	3.69214e-106	0.563	LOC129328833	epidermal differentiation-specific protein-like	protein_coding	Fibroblasts
CXCL14	3	3.75557e-110	1.51145	0.989	0.451	6.57976e-106	0.538	CXCL14	C-X-C motif chemokine ligand 14	protein_coding	Fibroblasts
RBP5	3	5.08147e-109	1.01434	0.828	0.277	8.90273e-105	0.551	RBP5	retinol binding protein 5	protein_coding	Fibroblasts
COL13A1	3	3.55555e-108	0.980275	0.754	0.179	6.22932e-104	0.575	COL13A1	collagen type XIII alpha 1 chain	protein_coding	Fibroblasts
LAP3	3	5.3077e-108	1.46368	0.905	0.404	9.29908e-104	0.501	LAP3	leucine aminopeptidase 3	protein_coding	Fibroblasts
THBS2	3	6.35082e-106	1.18868	0.944	0.386	1.11266e-101	0.558	THBS2	thrombospondin 2	protein_coding	Fibroblasts
QDPR	3	2.4878e-99	1.10644	0.961	0.578	4.35862e-95	0.383	QDPR	quinoid dihydropteridine reductase	protein_coding	Fibroblasts
RIPOR3	3	5.84686e-99	1.16911	0.94	0.398	1.02437e-94	0.542	RIPOR3	RIPOR family member 3	protein_coding	Fibroblasts
TRPS1	3	1.97324e-97	1.58418	1	0.657	3.45711e-93	0.343	TRPS1	transcriptional repressor GATA binding 1	protein_coding	Fibroblasts
CRABP2	3	2.09854e-95	1.32815	0.972	0.509	3.67665e-91	0.463	CRABP2	cellular retinoic acid binding protein 2	protein_coding	Fibroblasts
CPXM2	3	5.23644e-95	1.44937	0.625	0.144	9.17424e-91	0.481	CPXM2	carboxypeptidase X, M14 family member 2	protein_coding	Fibroblasts
FSCN1	3	9.92756e-95	1.17188	0.979	0.735	1.73931e-90	0.244	FSCN1	fascin actin-bundling protein 1	protein_coding	Fibroblasts
SLC26A7	3	5.2026e-94	0.969392	0.382	0.04	9.11496e-90	0.342	SLC26A7	solute carrier family 26 member 7	protein_coding	Fibroblasts
SCUBE1	3	1.21765e-92	0.820146	0.463	0.069	2.13332e-88	0.394	SCUBE1	signal peptide, CUB domain and EGF like domain containing 1	protein_coding	Fibroblasts
AFF2	3	2.67645e-92	1.17114	0.695	0.192	4.68913e-88	0.503	AFF2	ALF transcription elongation factor 2	protein_coding	Fibroblasts
NEXN	3	7.67139e-91	1.08864	0.849	0.316	1.34403e-86	0.533	NEXN	nexilin F-actin binding protein	protein_coding	Fibroblasts
DMD	3	5.27452e-90	1.29719	0.996	0.656	9.24096e-86	0.34	DMD	dystrophin	protein_coding	Fibroblasts
VCAN	3	7.78582e-87	1.3562	0.996	0.744	1.36408e-82	0.252	VCAN	versican	protein_coding	Fibroblasts
CNTNAP4	3	2.11186e-86	1.06691	0.754	0.22	3.69998e-82	0.534	CNTNAP4	contactin associated protein family member 4	protein_coding	Fibroblasts
EYA2	3	3.30529e-86	0.620916	0.47	0.077	5.79087e-82	0.393	EYA2	EYA transcriptional coactivator and phosphatase 2	protein_coding	Fibroblasts
NHSL1	3	6.3663e-86	0.80739	0.719	0.19	1.11538e-81	0.529	NHSL1	NHS like 1	protein_coding	Fibroblasts
LOC129346927	3	1.57922e-85	0.504189	0.502	0.092	2.76679e-81	0.41	LOC129346927	adhesion G protein-coupled receptor E5-like	protein_coding	Fibroblasts
PTCH1	3	2.18039e-85	1.11996	0.993	0.606	3.82005e-81	0.387	PTCH1	patched 1	protein_coding	Fibroblasts
FLNA	3	5.64923e-84	0.977556	0.982	0.801	9.89745e-80	0.181	FLNA	filamin A	protein_coding	Fibroblasts
CTNNA2	3	5.66231e-84	1.2019	0.863	0.324	9.92037e-80	0.539	CTNNA2	catenin alpha 2	protein_coding	Fibroblasts
TMTC2	3	3.69445e-83	1.43039	0.968	0.602	6.47267e-79	0.366	TMTC2	transmembrane O-mannosyltransferase targeting cadherins 2	protein_coding	Fibroblasts
TIMP1	3	2.94435e-82	0.953019	0.832	0.292	5.1585e-78	0.54	TIMP1	TIMP metallopeptidase inhibitor 1	protein_coding	Fibroblasts
WNT5A	3	6.84195e-82	1.28183	0.937	0.569	1.19871e-77	0.368	WNT5A	Wnt family member 5A	protein_coding	Fibroblasts
FGFRL1	3	9.71023e-81	0.643859	0.589	0.137	1.70123e-76	0.452	FGFRL1	fibroblast growth factor receptor like 1	protein_coding	Fibroblasts
MXRA5	3	1.83108e-80	0.853226	0.835	0.302	3.20805e-76	0.533	MXRA5	matrix remodeling associated 5	protein_coding	Fibroblasts
GFRA4	3	3.21295e-80	0.507903	0.404	0.058	5.62909e-76	0.346	GFRA4	GDNF family receptor alpha 4	protein_coding	Fibroblasts
CH25H	3	1.36001e-79	1.15638	0.874	0.363	2.38274e-75	0.511	CH25H	cholesterol 25-hydroxylase	protein_coding	Fibroblasts
EGFLAM	3	2.08175e-79	0.517279	0.688	0.179	3.64723e-75	0.509	EGFLAM	EGF like, fibronectin type III and laminin G domains	protein_coding	Fibroblasts
LOC129341652	3	2.15614e-79	1.31528	0.993	0.741	3.77756e-75	0.252	LOC129341652	protein S100-A4-like	protein_coding	Fibroblasts
BRK1	3	5.5672e-78	0.876354	0.975	0.845	9.75373e-74	0.13	BRK1	BRICK1 subunit of SCAR/WAVE actin nucleating complex	protein_coding	Fibroblasts
BMP4	3	3.03692e-77	0.579238	0.737	0.218	5.32069e-73	0.519	BMP4	bone morphogenetic protein 4	protein_coding	Fibroblasts
CEBPD	3	3.04016e-77	1.01666	0.751	0.249	5.32637e-73	0.502	CEBPD	CCAAT enhancer binding protein delta	protein_coding	Fibroblasts
ARHGAP28	3	6.79354e-77	0.812364	0.884	0.363	1.19023e-72	0.521	ARHGAP28	Rho GTPase activating protein 28	protein_coding	Fibroblasts
PHGDH	3	8.34876e-77	1.15779	0.968	0.673	1.4627e-72	0.295	PHGDH	phosphoglycerate dehydrogenase	protein_coding	Fibroblasts
FSTL3	3	1.53541e-76	0.903731	0.888	0.373	2.69004e-72	0.515	FSTL3	follistatin like 3	protein_coding	Fibroblasts
IGFBP3	3	2.35023e-76	1.02618	0.67	0.199	4.11761e-72	0.471	IGFBP3	insulin like growth factor binding protein 3	protein_coding	Fibroblasts
NBL1	3	6.02276e-75	0.727938	0.821	0.293	1.05519e-70	0.528	NBL1	NBL1, DAN family BMP antagonist	protein_coding	Fibroblasts
TTYH3	3	2.40284e-74	0.964881	0.996	0.842	4.20978e-70	0.154	TTYH3	tweety family member 3	protein_coding	Fibroblasts
S100A10	3	3.20242e-74	0.97631	0.989	0.823	5.61064e-70	0.166	S100A10	S100 calcium binding protein A10	protein_coding	Fibroblasts
CSRP2	3	5.28977e-74	0.752927	0.733	0.243	9.26768e-70	0.49	CSRP2	cysteine and glycine rich protein 2	protein_coding	Fibroblasts
SPINK2	3	1.01944e-73	0.751847	0.796	0.316	1.78607e-69	0.48	SPINK2	serine peptidase inhibitor Kazal type 2	protein_coding	Fibroblasts
NFASC	3	3.00757e-73	0.559352	0.463	0.086	5.26927e-69	0.377	NFASC	neurofascin	protein_coding	Fibroblasts
HS3ST6	3	6.71219e-72	0.907304	0.94	0.454	1.17598e-67	0.486	HS3ST6	heparan sulfate-glucosamine 3-sulfotransferase 6	protein_coding	Fibroblasts
ZMAT4	3	7.58051e-72	0.522286	0.428	0.075	1.32811e-67	0.353	ZMAT4	zinc finger matrin-type 4	protein_coding	Fibroblasts
FAT3	3	1.90537e-71	0.726226	0.386	0.061	3.3382e-67	0.325	FAT3	FAT atypical cadherin 3	protein_coding	Fibroblasts
EFNB2	3	2.8366e-70	0.687736	0.684	0.208	4.96972e-66	0.476	EFNB2	ephrin B2	protein_coding	Fibroblasts
ROBO1	3	7.21419e-70	1.04655	1	0.85	1.26393e-65	0.15	ROBO1	roundabout guidance receptor 1	protein_coding	Fibroblasts
COL24A1	3	2.03002e-69	1.07973	0.996	0.662	3.5566e-65	0.334	COL24A1	collagen type XXIV alpha 1 chain	protein_coding	Fibroblasts
ZIC1	3	1.36766e-68	0.651241	0.635	0.195	2.39614e-64	0.44	ZIC1	Zic family member 1	protein_coding	Fibroblasts
MTCL1	3	1.389e-67	0.777607	0.737	0.259	2.43352e-63	0.478	MTCL1	microtubule crosslinking factor 1	protein_coding	Fibroblasts
TMEFF2	3	1.57871e-67	1.17021	0.835	0.369	2.76591e-63	0.466	TMEFF2	transmembrane protein with EGF like and two follistatin like domains 2	protein_coding	Fibroblasts
FBN3	3	3.19277e-67	0.932586	0.933	0.494	5.59374e-63	0.439	FBN3	fibrillin 3	protein_coding	Fibroblasts
GLIS1	3	5.46465e-67	0.739781	0.751	0.274	9.57407e-63	0.477	GLIS1	GLIS family zinc finger 1	protein_coding	Fibroblasts
LOC129336114	3	1.32581e-66	0.706066	0.772	0.292	2.32282e-62	0.48	LOC129336114	sodium- and chloride-dependent betaine transporter-like	protein_coding	Fibroblasts
PDE4C	3	1.82732e-66	0.58464	0.396	0.071	3.20146e-62	0.325	PDE4C	phosphodiesterase 4C	protein_coding	Fibroblasts
SEPTIN6	3	1.93529e-66	0.643874	0.702	0.233	3.39063e-62	0.469	SEPTIN6	septin 6	protein_coding	Fibroblasts
LOC129344036	3	3.10001e-64	0.573106	0.67	0.233	5.43121e-60	0.437	LOC129344036	uncharacterized LOC129344036	lncRNA	Fibroblasts
PTGFRN	3	3.63601e-63	0.507905	0.481	0.113	6.37029e-59	0.368	PTGFRN	prostaglandin F2 receptor inhibitor	protein_coding	Fibroblasts
OLFM3	3	1.05246e-61	0.979578	0.923	0.524	1.84391e-57	0.399	OLFM3	olfactomedin 3	protein_coding	Fibroblasts
DAAM2	3	2.54135e-61	0.918276	0.982	0.642	4.45244e-57	0.34	DAAM2	dishevelled associated activator of morphogenesis 2	protein_coding	Fibroblasts
SFRP2	3	1.11999e-60	1.08756	0.719	0.294	1.96222e-56	0.425	SFRP2	secreted frizzled related protein 2	protein_coding	Fibroblasts
FGD3	3	8.06382e-60	1.02467	0.923	0.569	1.41278e-55	0.354	FGD3	FYVE, RhoGEF and PH domain containing 3	protein_coding	Fibroblasts
LOC129329972	3	8.76701e-60	0.764608	0.986	0.81	1.53598e-55	0.176	LOC129329972	cytochrome c oxidase subunit 4 isoform 1, mitochondrial	protein_coding	Fibroblasts
NTNG1	3	1.61815e-59	0.860732	0.951	0.576	2.835e-55	0.375	NTNG1	netrin G1	protein_coding	Fibroblasts
JAG1	3	7.67873e-59	0.626992	0.93	0.459	1.34531e-54	0.471	JAG1	jagged canonical Notch ligand 1	protein_coding	Fibroblasts
CTSK	3	7.92983e-59	0.862833	0.989	0.717	1.38931e-54	0.272	CTSK	cathepsin K	protein_coding	Fibroblasts
FGFR4	3	8.84706e-59	0.637542	0.66	0.218	1.55e-54	0.442	FGFR4	fibroblast growth factor receptor 4	protein_coding	Fibroblasts
HAS2	3	1.06893e-58	0.629452	0.607	0.19	1.87276e-54	0.417	HAS2	hyaluronan synthase 2	protein_coding	Fibroblasts
LOC129330185	3	1.17556e-58	0.724468	0.993	0.874	2.05958e-54	0.119	LOC129330185	glutathione S-transferase Mu 1-like	protein_coding	Fibroblasts
ENAH	3	1.85355e-58	0.70787	0.94	0.556	3.24741e-54	0.384	ENAH	ENAH actin regulator	protein_coding	Fibroblasts
RIMS1	3	5.54778e-58	0.822784	0.821	0.346	9.71971e-54	0.475	RIMS1	regulating synaptic membrane exocytosis 1	protein_coding	Fibroblasts
GNG2	3	1.93749e-57	0.811083	0.933	0.618	3.39449e-53	0.315	GNG2	G protein subunit gamma 2	protein_coding	Fibroblasts
FMNL2	3	2.37501e-57	0.825918	0.926	0.547	4.16102e-53	0.379	FMNL2	formin like 2	protein_coding	Fibroblasts
EFNB1	3	2.5633e-57	0.841464	0.996	0.885	4.4909e-53	0.111	EFNB1	ephrin B1	protein_coding	Fibroblasts
EHD2	3	3.2443e-57	0.604241	0.782	0.314	5.68402e-53	0.468	EHD2	EH domain containing 2	protein_coding	Fibroblasts
SLCO2A1	3	9.92244e-57	0.592031	0.379	0.077	1.73841e-52	0.302	SLCO2A1	solute carrier organic anion transporter family member 2A1	protein_coding	Fibroblasts
DBN1	3	1.22535e-56	0.753313	0.947	0.646	2.14681e-52	0.301	DBN1	drebrin 1	protein_coding	Fibroblasts
SH3BGRL	3	1.83956e-56	0.591746	0.912	0.487	3.22291e-52	0.425	SH3BGRL	SH3 domain binding glutamate rich protein like	protein_coding	Fibroblasts
TTC36	3	5.57518e-55	0.517787	0.414	0.095	9.76772e-51	0.319	TTC36	tetratricopeptide repeat domain 36	protein_coding	Fibroblasts
NR4A1	3	1.24281e-54	1.16154	0.951	0.715	2.1774e-50	0.236	NR4A1	nuclear receptor subfamily 4 group A member 1	protein_coding	Fibroblasts
ITGB8	3	2.32673e-54	0.54579	0.498	0.135	4.07643e-50	0.363	ITGB8	integrin subunit beta 8	protein_coding	Fibroblasts
PDE1A	3	3.73881e-54	0.636729	0.779	0.325	6.55039e-50	0.454	PDE1A	phosphodiesterase 1A	protein_coding	Fibroblasts
HES1	3	1.61544e-53	0.764399	0.765	0.326	2.83026e-49	0.439	HES1	hes family bHLH transcription factor 1	protein_coding	Fibroblasts
IL17REL	3	3.4644e-53	0.559646	0.6	0.192	6.06963e-49	0.408	IL17REL	interleukin 17 receptor E like	protein_coding	Fibroblasts
COL12A1	3	1.13916e-52	0.755276	1	0.788	1.99581e-48	0.212	COL12A1	collagen type XII alpha 1 chain	protein_coding	Fibroblasts
DACH2	3	2.28337e-52	0.565681	0.432	0.104	4.00046e-48	0.328	DACH2	dachshund family transcription factor 2	protein_coding	Fibroblasts
LOC129338332	3	3.39328e-52	0.675917	0.867	0.534	5.94503e-48	0.333	LOC129338332	hydroxyacylglutathione hydrolase, mitochondrial	protein_coding	Fibroblasts
B3GALT1	3	2.10535e-51	0.782374	0.526	0.16	3.68857e-47	0.366	B3GALT1	beta-1,3-galactosyltransferase 1	protein_coding	Fibroblasts
TMEM47	3	2.93981e-51	0.537163	0.565	0.184	5.15055e-47	0.381	TMEM47	transmembrane protein 47	protein_coding	Fibroblasts
FSTL1	3	5.90348e-51	0.577252	0.937	0.627	1.03429e-46	0.31	FSTL1	follistatin like 1	protein_coding	Fibroblasts
TCF7	3	8.97424e-51	0.547673	0.625	0.204	1.57229e-46	0.421	TCF7	transcription factor 7	protein_coding	Fibroblasts
SHANK2	3	1.92433e-50	0.977304	0.54	0.185	3.37142e-46	0.355	SHANK2	SH3 and multiple ankyrin repeat domains 2	protein_coding	Fibroblasts
FAM163B	3	1.97524e-50	0.500656	0.481	0.139	3.46062e-46	0.342	FAM163B	family with sequence similarity 163 member B	protein_coding	Fibroblasts
CCDC50	3	6.78396e-50	0.743445	0.944	0.665	1.18855e-45	0.279	CCDC50	coiled-coil domain containing 50	protein_coding	Fibroblasts
SLK	3	8.31842e-50	0.76806	0.944	0.69	1.45739e-45	0.254	SLK	STE20 like kinase	protein_coding	Fibroblasts
GCHFR	3	2.83339e-49	0.726246	0.793	0.429	4.9641e-45	0.364	GCHFR	GTP cyclohydrolase I feedback regulator	protein_coding	Fibroblasts
LOC129334262	3	9.80314e-49	0.640538	0.779	0.369	1.71751e-44	0.41	LOC129334262	transducin-like enhancer protein 1	protein_coding	Fibroblasts
FAH	3	1.13206e-48	0.698116	0.867	0.499	1.98337e-44	0.368	FAH	fumarylacetoacetate hydrolase	protein_coding	Fibroblasts
ZNF503	3	5.97385e-48	0.57549	0.796	0.389	1.04662e-43	0.407	ZNF503	zinc finger protein 503	protein_coding	Fibroblasts
LOC129333389	3	6.64487e-48	0.660368	0.863	0.413	1.16418e-43	0.45	LOC129333389	cadherin-10	protein_coding	Fibroblasts
ZNF536	3	1.04961e-47	0.839607	0.828	0.437	1.83892e-43	0.391	ZNF536	zinc finger protein 536	protein_coding	Fibroblasts
PLXNA4	3	1.89777e-47	0.696458	0.93	0.525	3.32489e-43	0.405	PLXNA4	plexin A4	protein_coding	Fibroblasts
LOC129331697	3	1.93064e-47	0.828385	0.909	0.517	3.38248e-43	0.392	LOC129331697	glypican-5-like	protein_coding	Fibroblasts
GFPT2	3	2.66536e-47	0.513068	0.646	0.245	4.66971e-43	0.401	GFPT2	glutamine-fructose-6-phosphate transaminase 2	protein_coding	Fibroblasts
FN1	3	4.03713e-47	0.632018	0.982	0.688	7.07305e-43	0.294	FN1	fibronectin 1	protein_coding	Fibroblasts
GEMIN5	3	1.29267e-46	0.857579	0.533	0.209	2.26476e-42	0.324	GEMIN5	gem nuclear organelle associated protein 5	protein_coding	Fibroblasts
LOC129334349	3	1.5433e-46	0.724423	0.895	0.506	2.70387e-42	0.389	LOC129334349	transducin-like enhancer protein 4	protein_coding	Fibroblasts
MPPED1	3	6.3059e-46	0.54269	0.547	0.188	1.10479e-41	0.359	MPPED1	metallophosphoesterase domain containing 1	protein_coding	Fibroblasts
LOC129337684	3	8.69975e-46	0.714949	0.87	0.523	1.5242e-41	0.347	LOC129337684	tumor necrosis factor receptor superfamily member 16-like	protein_coding	Fibroblasts
KLF15	3	1.47195e-45	0.693085	0.789	0.427	2.57885e-41	0.362	KLF15	KLF transcription factor 15	protein_coding	Fibroblasts
PRR16	3	1.72009e-45	0.788111	0.982	0.727	3.0136e-41	0.255	PRR16	proline rich 16	protein_coding	Fibroblasts
NID1	3	7.0848e-45	0.525193	0.884	0.502	1.24126e-40	0.382	NID1	nidogen 1	protein_coding	Fibroblasts
NR4A3	3	6.46964e-44	0.988491	0.611	0.245	1.13348e-39	0.366	NR4A3	nuclear receptor subfamily 4 group A member 3	protein_coding	Fibroblasts
HYAL2	3	1.14249e-43	0.503036	0.719	0.342	2.00164e-39	0.377	HYAL2	hyaluronidase 2	protein_coding	Fibroblasts
SLC12A7	3	2.61901e-43	0.501075	0.53	0.192	4.5885e-39	0.338	SLC12A7	solute carrier family 12 member 7	protein_coding	Fibroblasts
TNS1	3	4.84805e-43	0.589874	0.926	0.548	8.49379e-39	0.378	TNS1	tensin 1	protein_coding	Fibroblasts
LMNA	3	1.31078e-42	0.63219	0.954	0.711	2.29649e-38	0.243	LMNA	lamin A/C	protein_coding	Fibroblasts
MLLT3	3	1.7997e-41	0.627068	0.933	0.662	3.15307e-37	0.271	MLLT3	MLLT3 super elongation complex subunit	protein_coding	Fibroblasts
TENM4	3	4.4552e-41	0.569969	0.537	0.189	7.80552e-37	0.348	TENM4	teneurin transmembrane protein 4	protein_coding	Fibroblasts
TPM1	3	4.9237e-41	0.662875	0.94	0.715	8.62632e-37	0.225	TPM1	tropomyosin 1	protein_coding	Fibroblasts
LOC129325603	3	9.69603e-41	0.516318	0.579	0.23	1.69874e-36	0.349	LOC129325603	beta-arrestin-1	protein_coding	Fibroblasts
GHR	3	1.48759e-40	0.623357	0.814	0.471	2.60627e-36	0.343	GHR	growth hormone receptor	protein_coding	Fibroblasts
PTPRK	3	2.39441e-40	0.619529	0.888	0.554	4.195e-36	0.334	PTPRK	protein tyrosine phosphatase receptor type K	protein_coding	Fibroblasts
SETBP1	3	4.39185e-39	0.543024	0.989	0.845	7.69452e-35	0.144	SETBP1	SET binding protein 1	protein_coding	Fibroblasts
FBXL7	3	6.28623e-39	0.757116	0.712	0.359	1.10135e-34	0.353	FBXL7	F-box and leucine rich repeat protein 7	protein_coding	Fibroblasts
DYRK3	3	1.13229e-38	0.51301	0.674	0.341	1.98378e-34	0.333	DYRK3	dual specificity tyrosine phosphorylation regulated kinase 3	protein_coding	Fibroblasts
CALD1	3	1.29155e-38	0.665448	0.989	0.834	2.26279e-34	0.155	CALD1	caldesmon 1	protein_coding	Fibroblasts
KIAA0408	3	3.36091e-38	0.541967	0.726	0.355	5.88831e-34	0.371	KIAA0408	KIAA0408 ortholog	protein_coding	Fibroblasts
MYADM	3	5.94996e-38	0.565734	0.888	0.628	1.04243e-33	0.26	MYADM	myeloid associated differentiation marker	protein_coding	Fibroblasts
MKX	3	1.3038e-37	0.511322	0.519	0.19	2.28425e-33	0.329	MKX	mohawk homeobox	protein_coding	Fibroblasts
ENO1	3	1.88307e-37	0.629968	0.919	0.659	3.29914e-33	0.26	ENO1	enolase 1	protein_coding	Fibroblasts
VDAC2	3	4.70882e-37	0.532476	0.972	0.861	8.24986e-33	0.111	VDAC2	voltage dependent anion channel 2	protein_coding	Fibroblasts
MMP2	3	1.13307e-36	0.689759	0.919	0.597	1.98514e-32	0.322	MMP2	matrix metallopeptidase 2	protein_coding	Fibroblasts
MRC2	3	1.57465e-36	0.590493	0.993	0.697	2.75879e-32	0.296	MRC2	mannose receptor C type 2	protein_coding	Fibroblasts
ZNF469	3	3.46828e-36	0.621781	0.954	0.635	6.07643e-32	0.319	ZNF469	zinc finger protein 469	protein_coding	Fibroblasts
PPFIA1	3	5.73829e-36	0.597189	0.888	0.655	1.00535e-31	0.233	PPFIA1	PTPRF interacting protein alpha 1	protein_coding	Fibroblasts
EBF1	3	1.15369e-35	0.602865	0.779	0.403	2.02127e-31	0.376	EBF1	EBF transcription factor 1	protein_coding	Fibroblasts
MRPL22	3	1.25842e-35	0.737525	0.758	0.48	2.20474e-31	0.278	MRPL22	mitochondrial ribosomal protein L22	protein_coding	Fibroblasts
SARDH	3	1.86215e-35	0.604463	0.796	0.477	3.26249e-31	0.319	SARDH	sarcosine dehydrogenase	protein_coding	Fibroblasts
EMID1	3	1.31827e-34	0.56535	0.642	0.312	2.3096e-30	0.33	EMID1	EMI domain containing 1	protein_coding	Fibroblasts
ARL5B	3	1.13199e-33	0.654685	0.712	0.398	1.98325e-29	0.314	ARL5B	ADP ribosylation factor like GTPase 5B	protein_coding	Fibroblasts
ACTN1	3	2.10878e-33	0.577021	0.684	0.374	3.69459e-29	0.31	ACTN1	actinin alpha 1	protein_coding	Fibroblasts
DPYD	3	3.18048e-33	0.566389	0.46	0.169	5.5722e-29	0.291	DPYD	dihydropyrimidine dehydrogenase	protein_coding	Fibroblasts
PLPP3	3	4.14858e-33	0.566198	0.982	0.778	7.26832e-29	0.204	PLPP3	phospholipid phosphatase 3	protein_coding	Fibroblasts
LOC129338701	3	4.8529e-33	0.50233	0.954	0.843	8.50228e-29	0.111	LOC129338701	calmodulin-1	protein_coding	Fibroblasts
COPZ2	3	6.82627e-33	0.571645	0.968	0.793	1.19596e-28	0.175	COPZ2	COPI coat complex subunit zeta 2	protein_coding	Fibroblasts
RRBP1	3	2.63776e-32	0.594911	0.937	0.623	4.62135e-28	0.314	RRBP1	ribosome binding protein 1	protein_coding	Fibroblasts
NCAM2	3	3.22343e-32	0.502475	0.453	0.162	5.64746e-28	0.291	NCAM2	neural cell adhesion molecule 2	protein_coding	Fibroblasts
PCOLCE	3	4.89818e-32	0.68305	0.986	0.811	8.58161e-28	0.175	PCOLCE	procollagen C-endopeptidase enhancer	protein_coding	Fibroblasts
CD82	3	1.49692e-31	0.524466	0.923	0.603	2.62261e-27	0.32	CD82	CD82 molecule	protein_coding	Fibroblasts
EXOSC4	3	6.70938e-31	0.532091	0.944	0.755	1.17548e-26	0.189	EXOSC4	exosome component 4	protein_coding	Fibroblasts
LOC129331276	3	1.11831e-29	0.526283	0.691	0.367	1.95927e-25	0.324	LOC129331276	receptor-type tyrosine-protein phosphatase V-like	protein_coding	Fibroblasts
COPE	3	1.37064e-29	0.505191	0.979	0.821	2.40136e-25	0.158	COPE	COPI coat complex subunit epsilon	protein_coding	Fibroblasts
RCN3	3	2.07411e-29	0.53367	0.933	0.656	3.63384e-25	0.277	RCN3	reticulocalbin 3	protein_coding	Fibroblasts
DPYSL3	3	2.12355e-29	0.513478	0.86	0.594	3.72046e-25	0.266	DPYSL3	dihydropyrimidinase like 3	protein_coding	Fibroblasts
CEBPB	3	3.29912e-29	0.545992	0.607	0.305	5.78006e-25	0.302	CEBPB	CCAAT enhancer binding protein beta	protein_coding	Fibroblasts
SOX4	3	8.40081e-29	0.56745	0.863	0.574	1.47182e-24	0.289	SOX4	SRY-box transcription factor 4	protein_coding	Fibroblasts
MYO1B	3	1.70635e-28	0.527618	0.891	0.588	2.98953e-24	0.303	MYO1B	myosin IB	protein_coding	Fibroblasts
PTX3	3	1.16304e-27	0.502518	0.867	0.524	2.03764e-23	0.343	PTX3	pentraxin 3	protein_coding	Fibroblasts
KIF26B	3	1.16895e-27	0.770186	0.698	0.39	2.04799e-23	0.308	KIF26B	kinesin family member 26B	protein_coding	Fibroblasts
NHERF2	3	5.86876e-27	0.600045	0.905	0.709	1.02821e-22	0.196	NHERF2	NHERF family PDZ scaffold protein 2	protein_coding	Fibroblasts
FAM114A1	3	8.21859e-27	0.50792	0.937	0.693	1.4399e-22	0.244	FAM114A1	family with sequence similarity 114 member A1	protein_coding	Fibroblasts
LOC129334058	3	1.28802e-26	0.642254	0.326	0.111	2.25661e-22	0.215	LOC129334058	protocadherin alpha-C2-like	protein_coding	Fibroblasts
HSD17B2	3	3.47509e-26	0.522768	0.754	0.426	6.08836e-22	0.328	HSD17B2	hydroxysteroid 17-beta dehydrogenase 2	protein_coding	Fibroblasts
PCBD1	3	6.41161e-26	0.530269	0.639	0.38	1.12331e-21	0.259	PCBD1	pterin-4 alpha-carbinolamine dehydratase 1	protein_coding	Fibroblasts
ZNF385D	3	6.77165e-26	0.525064	0.825	0.499	1.18639e-21	0.326	ZNF385D	zinc finger protein 385D	protein_coding	Fibroblasts
GNB4	3	7.52222e-26	0.51996	0.853	0.63	1.31789e-21	0.223	GNB4	G protein subunit beta 4	protein_coding	Fibroblasts
RBFOX1	3	4.52824e-25	0.503073	0.361	0.131	7.93348e-21	0.23	RBFOX1	RNA binding fox-1 homolog 1	protein_coding	Fibroblasts
BTG2	3	5.91599e-25	0.789998	0.916	0.694	1.03648e-20	0.222	BTG2	BTG anti-proliferation factor 2	protein_coding	Fibroblasts
EXOC6B	3	2.09775e-24	0.504683	0.761	0.503	3.67526e-20	0.258	EXOC6B	exocyst complex component 6B	protein_coding	Fibroblasts
TUBA1A	3	2.17601e-23	0.513058	0.919	0.709	3.81237e-19	0.21	TUBA1A	tubulin alpha 1a	protein_coding	Fibroblasts
ALCAM	3	4.40817e-20	0.545556	0.632	0.384	7.72311e-16	0.248	ALCAM	activated leukocyte cell adhesion molecule	protein_coding	Fibroblasts
LOC129346193	3	6.32854e-20	0.537602	0.702	0.475	1.10876e-15	0.227	LOC129346193	histone H2B 5-like	protein_coding	Fibroblasts
HSPA5	3	1.83754e-18	0.637395	0.961	0.855	3.21937e-14	0.106	HSPA5	heat shock protein family A (Hsp70) member 5	protein_coding	Fibroblasts
SLC1A5	3	6.38633e-17	0.635233	0.593	0.389	1.11888e-12	0.204	SLC1A5	solute carrier family 1 member 5	protein_coding	Fibroblasts
DUSP1	3	1.75105e-16	0.731463	0.768	0.574	3.06785e-12	0.194	DUSP1	dual specificity phosphatase 1	protein_coding	Fibroblasts
IER2	3	2.65656e-14	0.511785	0.912	0.771	4.65429e-10	0.141	IER2	immediate early response 2	protein_coding	Fibroblasts
JUNB	3	7.11157e-14	0.555382	0.926	0.816	1.24595e-09	0.11	JUNB	JunB proto-oncogene, AP-1 transcription factor subunit	protein_coding	Fibroblasts
MTHFD2	3	2.34554e-11	0.514849	0.656	0.483	4.10938e-07	0.173	MTHFD2	methylenetetrahydrofolate dehydrogenase (NADP+ dependent) 2, methenyltetrahydrofolate cyclohydrolase	protein_coding	Fibroblasts
SMOC2	4	1.48121e-92	1.01666	0.763	0.211	2.59508e-88	0.552	SMOC2	SPARC related modular calcium binding 2	protein_coding	Fibroblasts
LOC129328833	4	4.43583e-84	1.09151	0.726	0.206	7.77158e-80	0.52	LOC129328833	epidermal differentiation-specific protein-like	protein_coding	Fibroblasts
EGFL6	4	5.25929e-77	0.874978	0.876	0.34	9.21428e-73	0.536	EGFL6	EGF like domain multiple 6	protein_coding	Fibroblasts
CENPV	4	3.22533e-69	0.953023	0.947	0.591	5.65078e-65	0.356	CENPV	centromere protein V	protein_coding	Fibroblasts
FOXD1	4	4.03372e-61	0.803314	0.932	0.425	7.06708e-57	0.507	FOXD1	forkhead box D1	protein_coding	Fibroblasts
CXCL14	4	9.78555e-60	0.99411	0.921	0.463	1.71443e-55	0.458	CXCL14	C-X-C motif chemokine ligand 14	protein_coding	Fibroblasts
DCHS2	4	2.21392e-58	0.708495	0.771	0.26	3.8788e-54	0.511	DCHS2	dachsous cadherin-related 2	protein_coding	Fibroblasts
SERPINF1	4	7.13201e-58	0.938119	0.996	0.668	1.24953e-53	0.328	SERPINF1	serpin family F member 1	protein_coding	Fibroblasts
NCAM1	4	9.5265e-58	0.924798	0.932	0.52	1.66904e-53	0.412	NCAM1	neural cell adhesion molecule 1	protein_coding	Fibroblasts
HPD	4	6.67806e-57	0.923365	0.981	0.619	1.17e-52	0.362	HPD	4-hydroxyphenylpyruvate dioxygenase	protein_coding	Fibroblasts
GGT5	4	1.13532e-56	0.663815	0.564	0.169	1.98908e-52	0.395	GGT5	gamma-glutamyltransferase 5	protein_coding	Fibroblasts
LOC129327368	4	4.23437e-56	1.05777	0.951	0.481	7.41862e-52	0.47	LOC129327368	collagen alpha-1(XXIII) chain-like	protein_coding	Fibroblasts
PCOLCE	4	1.05716e-54	0.996153	0.992	0.811	1.85214e-50	0.181	PCOLCE	procollagen C-endopeptidase enhancer	protein_coding	Fibroblasts
HGD	4	1.23484e-52	0.745626	0.887	0.456	2.16344e-48	0.431	HGD	homogentisate 1,2-dioxygenase	protein_coding	Fibroblasts
CNTNAP4	4	7.41876e-51	0.74218	0.669	0.233	1.29977e-46	0.436	CNTNAP4	contactin associated protein family member 4	protein_coding	Fibroblasts
PHGDH	4	1.95109e-50	0.88671	0.966	0.676	3.41832e-46	0.29	PHGDH	phosphoglycerate dehydrogenase	protein_coding	Fibroblasts
IGSF10	4	6.95449e-50	0.557685	0.602	0.186	1.21843e-45	0.416	IGSF10	immunoglobulin superfamily member 10	protein_coding	Fibroblasts
COL8A2	4	2.51887e-49	0.766313	0.402	0.095	4.41307e-45	0.307	COL8A2	collagen type VIII alpha 2 chain	protein_coding	Fibroblasts
LOC129341652	4	4.79273e-49	0.930761	0.981	0.744	8.39686e-45	0.237	LOC129341652	protein S100-A4-like	protein_coding	Fibroblasts
SOX6	4	1.37195e-48	0.690486	0.707	0.269	2.40366e-44	0.438	SOX6	SRY-box transcription factor 6	protein_coding	Fibroblasts
RPN1	4	1.51863e-47	0.664467	0.981	0.857	2.66064e-43	0.124	RPN1	ribophorin I	protein_coding	Fibroblasts
FAH	4	1.77455e-46	0.68383	0.898	0.498	3.10901e-42	0.4	FAH	fumarylacetoacetate hydrolase	protein_coding	Fibroblasts
KDELR2	4	5.13072e-46	0.676989	0.996	0.853	8.98903e-42	0.143	KDELR2	KDEL endoplasmic reticulum protein retention receptor 2	protein_coding	Fibroblasts
SSR2	4	1.09365e-45	0.741088	0.985	0.86	1.91608e-41	0.125	SSR2	signal sequence receptor subunit 2	protein_coding	Fibroblasts
ZNF385D	4	9.70237e-45	0.727637	0.902	0.493	1.69986e-40	0.409	ZNF385D	zinc finger protein 385D	protein_coding	Fibroblasts
COL6A1	4	1.30543e-43	0.737724	1	0.813	2.28711e-39	0.187	COL6A1	collagen type VI alpha 1 chain	protein_coding	Fibroblasts
COL6A2	4	1.93373e-43	0.777743	0.996	0.751	3.38789e-39	0.245	COL6A2	collagen type VI alpha 2 chain	protein_coding	Fibroblasts
CDO1	4	2.68817e-43	0.638931	0.853	0.456	4.70967e-39	0.397	CDO1	cysteine dioxygenase type 1	protein_coding	Fibroblasts
FILIP1L	4	5.87492e-42	0.690522	0.549	0.195	1.02929e-37	0.354	FILIP1L	filamin A interacting protein 1 like	protein_coding	Fibroblasts
GRIN2B	4	2.68241e-41	0.502084	0.489	0.146	4.69957e-37	0.343	GRIN2B	glutamate ionotropic receptor NMDA type subunit 2B	protein_coding	Fibroblasts
COL12A1	4	3.32941e-41	0.67269	1	0.79	5.83312e-37	0.21	COL12A1	collagen type XII alpha 1 chain	protein_coding	Fibroblasts
POSTN	4	1.22527e-40	0.914559	0.985	0.748	2.14668e-36	0.237	POSTN	periostin	protein_coding	Fibroblasts
KRTCAP2	4	2.84759e-40	0.657127	0.985	0.832	4.98897e-36	0.153	KRTCAP2	keratinocyte associated protein 2	protein_coding	Fibroblasts
RCN3	4	7.85163e-40	0.618556	0.959	0.656	1.3756e-35	0.303	RCN3	reticulocalbin 3	protein_coding	Fibroblasts
OLFM3	4	7.98157e-40	0.888372	0.883	0.531	1.39837e-35	0.352	OLFM3	olfactomedin 3	protein_coding	Fibroblasts
COL16A1	4	8.75062e-40	0.80579	1	0.795	1.53311e-35	0.205	COL16A1	collagen type XVI alpha 1 chain	protein_coding	Fibroblasts
EPRS1	4	9.08469e-39	0.659569	0.989	0.783	1.59164e-34	0.206	EPRS1	glutamyl-prolyl-tRNA synthetase 1	protein_coding	Fibroblasts
LOC129338498	4	1.02624e-38	0.591098	0.97	0.726	1.79798e-34	0.244	LOC129338498	vigilin-like	protein_coding	Fibroblasts
EPHA4	4	1.26973e-38	0.676549	0.929	0.581	2.22456e-34	0.348	EPHA4	EPH receptor A4	protein_coding	Fibroblasts
COPZ2	4	1.27367e-38	0.659437	0.97	0.794	2.23148e-34	0.176	COPZ2	COPI coat complex subunit zeta 2	protein_coding	Fibroblasts
IFT20	4	2.05551e-38	0.619239	0.962	0.75	3.60126e-34	0.212	IFT20	intraflagellar transport 20	protein_coding	Fibroblasts
OSTC	4	5.286e-38	0.636453	0.932	0.716	9.26107e-34	0.216	OSTC	oligosaccharyltransferase complex non-catalytic subunit	protein_coding	Fibroblasts
DCN	4	7.53409e-38	0.747844	1	0.794	1.31997e-33	0.206	DCN	decorin	protein_coding	Fibroblasts
FKBP11	4	1.3011e-37	0.643968	0.981	0.835	2.27952e-33	0.146	FKBP11	FKBP prolyl isomerase 11	protein_coding	Fibroblasts
F13A1	4	3.29298e-37	1.27734	0.665	0.316	5.76929e-33	0.349	F13A1	coagulation factor XIII A chain	protein_coding	Fibroblasts
KDELR3	4	1.62055e-36	0.623352	0.97	0.621	2.8392e-32	0.349	KDELR3	KDEL endoplasmic reticulum protein retention receptor 3	protein_coding	Fibroblasts
NFIX	4	2.54188e-36	0.62086	1	0.854	4.45338e-32	0.146	NFIX	nuclear factor I X	protein_coding	Fibroblasts
EBF1	4	6.49189e-36	0.850311	0.752	0.409	1.13738e-31	0.343	EBF1	EBF transcription factor 1	protein_coding	Fibroblasts
COL6A3	4	6.7609e-36	0.680751	1	0.856	1.18451e-31	0.144	COL6A3	collagen type VI alpha 3 chain	protein_coding	Fibroblasts
COL14A1	4	3.16529e-35	0.580992	0.996	0.811	5.54559e-31	0.185	COL14A1	collagen type XIV alpha 1 chain	protein_coding	Fibroblasts
GFPT1	4	4.5158e-35	0.583924	0.94	0.687	7.91168e-31	0.253	GFPT1	glutamine--fructose-6-phosphate transaminase 1	protein_coding	Fibroblasts
COL11A1	4	4.90597e-35	0.594072	0.861	0.468	8.59527e-31	0.393	COL11A1	collagen type XI alpha 1 chain	protein_coding	Fibroblasts
CTNNA2	4	1.01953e-34	0.814852	0.703	0.345	1.78622e-30	0.358	CTNNA2	catenin alpha 2	protein_coding	Fibroblasts
CPXM2	4	1.05269e-34	0.770156	0.47	0.165	1.84431e-30	0.305	CPXM2	carboxypeptidase X, M14 family member 2	protein_coding	Fibroblasts
NRN1	4	3.08231e-34	0.762179	0.669	0.32	5.4002e-30	0.349	NRN1	neuritin 1	protein_coding	Fibroblasts
FKBP7	4	3.31076e-34	0.595564	0.977	0.806	5.80045e-30	0.171	FKBP7	FKBP prolyl isomerase 7	protein_coding	Fibroblasts
CTSK	4	4.50528e-33	0.643746	0.989	0.719	7.89324e-29	0.27	CTSK	cathepsin K	protein_coding	Fibroblasts
CRABP2	4	5.45922e-33	0.623347	0.898	0.521	9.56456e-29	0.377	CRABP2	cellular retinoic acid binding protein 2	protein_coding	Fibroblasts
COL24A1	4	5.02885e-32	0.674489	0.981	0.666	8.81055e-28	0.315	COL24A1	collagen type XXIV alpha 1 chain	protein_coding	Fibroblasts
KIF26B	4	6.5674e-32	0.91644	0.718	0.39	1.15061e-27	0.328	KIF26B	kinesin family member 26B	protein_coding	Fibroblasts
MKX	4	7.46861e-32	0.564327	0.504	0.194	1.3085e-27	0.31	MKX	mohawk homeobox	protein_coding	Fibroblasts
EFNA5	4	1.05497e-31	0.72306	1	0.841	1.84831e-27	0.159	EFNA5	ephrin A5	protein_coding	Fibroblasts
COPE	4	4.31956e-31	0.525504	0.959	0.824	7.56786e-27	0.135	COPE	COPI coat complex subunit epsilon	protein_coding	Fibroblasts
MEGF6	4	6.79591e-31	0.581159	0.853	0.481	1.19064e-26	0.372	MEGF6	multiple EGF like domains 6	protein_coding	Fibroblasts
PPIC	4	1.22303e-30	0.558852	0.974	0.72	2.14275e-26	0.254	PPIC	peptidylprolyl isomerase C	protein_coding	Fibroblasts
ZNF469	4	3.66094e-30	0.550287	0.97	0.636	6.41398e-26	0.334	ZNF469	zinc finger protein 469	protein_coding	Fibroblasts
SLIT2	4	8.37429e-30	0.6137	0.895	0.593	1.46718e-25	0.302	SLIT2	slit guidance ligand 2	protein_coding	Fibroblasts
TGFBI	4	3.31735e-29	0.501298	0.729	0.399	5.81199e-25	0.33	TGFBI	transforming growth factor beta induced	protein_coding	Fibroblasts
GPX7	4	3.48761e-29	0.539925	0.936	0.708	6.1103e-25	0.228	GPX7	glutathione peroxidase 7	protein_coding	Fibroblasts
RRBP1	4	3.89252e-29	0.52659	0.951	0.623	6.8197e-25	0.328	RRBP1	ribosome binding protein 1	protein_coding	Fibroblasts
PRSS35	4	3.08193e-28	0.51313	0.62	0.285	5.39953e-24	0.335	PRSS35	serine protease 35	protein_coding	Fibroblasts
ADGRL3	4	6.75065e-28	0.508548	0.771	0.448	1.18271e-23	0.323	ADGRL3	adhesion G protein-coupled receptor L3	protein_coding	Fibroblasts
TMEM263	4	8.30999e-28	0.500888	0.977	0.834	1.45591e-23	0.143	TMEM263	transmembrane protein 263	protein_coding	Fibroblasts
OGN	4	8.68156e-28	0.537042	0.996	0.758	1.52101e-23	0.238	OGN	osteoglycin	protein_coding	Fibroblasts
FKBP10	4	1.19976e-27	0.501683	0.985	0.728	2.10197e-23	0.257	FKBP10	FKBP prolyl isomerase 10	protein_coding	Fibroblasts
COPG1	4	3.67008e-27	0.519015	0.812	0.566	6.42998e-23	0.246	COPG1	COPI coat complex subunit gamma 1	protein_coding	Fibroblasts
DKK2	4	3.36587e-26	0.593016	0.797	0.443	5.89701e-22	0.354	DKK2	dickkopf WNT signaling pathway inhibitor 2	protein_coding	Fibroblasts
LRP1B	4	7.22692e-24	0.729219	0.316	0.106	1.26616e-19	0.21	LRP1B	LDL receptor related protein 1B	protein_coding	Fibroblasts
SFRP2	4	2.80153e-22	0.554324	0.602	0.31	4.90828e-18	0.292	SFRP2	secreted frizzled related protein 2	protein_coding	Fibroblasts
CDH11	4	6.96632e-22	0.516579	1	0.714	1.2205e-17	0.286	CDH11	cadherin 11	protein_coding	Fibroblasts
MEF2C	4	1.24828e-21	0.600338	0.695	0.432	2.18699e-17	0.263	MEF2C	myocyte enhancer factor 2C	protein_coding	Fibroblasts
DAAM2	4	1.32605e-20	0.53843	0.91	0.653	2.32324e-16	0.257	DAAM2	dishevelled associated activator of morphogenesis 2	protein_coding	Fibroblasts
HSP90B1	4	8.1653e-17	0.502179	0.944	0.843	1.43056e-12	0.101	HSP90B1	heat shock protein 90 beta family member 1	protein_coding	Fibroblasts
PAX7	5	6.35342e-288	3.27176	0.912	0.044	1.11312e-283	0.868	PAX7	paired box 7	protein_coding	Chromatophore progenitors/xanthoblasts
GJA5	5	3.88394e-250	2.21769	0.864	0.049	6.80466e-246	0.815	GJA5	gap junction protein alpha 5	protein_coding	Chromatophore progenitors/xanthoblasts
TRPM1	5	2.70273e-246	2.90744	0.986	0.083	4.73519e-242	0.903	TRPM1	transient receptor potential cation channel subfamily M member 1	protein_coding	Chromatophore progenitors/xanthoblasts
RAB38	5	1.36815e-225	1.86803	0.918	0.07	2.397e-221	0.848	RAB38	RAB38, member RAS oncogene family	protein_coding	Chromatophore progenitors/xanthoblasts
LOC129324959	5	1.4373e-220	1.77882	0.932	0.074	2.51816e-216	0.858	LOC129324959	uncharacterized LOC129324959	lncRNA	Chromatophore progenitors/xanthoblasts
PLXNC1	5	2.22455e-216	2.45468	0.952	0.092	3.89741e-212	0.86	PLXNC1	plexin C1	protein_coding	Chromatophore progenitors/xanthoblasts
SLC45A2	5	2.26021e-216	2.64669	1	0.094	3.95989e-212	0.906	SLC45A2	solute carrier family 45 member 2	protein_coding	Chromatophore progenitors/xanthoblasts
MSX1	5	5.2595e-210	1.99774	0.898	0.079	9.21464e-206	0.819	MSX1	msh homeobox 1	protein_coding	Chromatophore progenitors/xanthoblasts
LOC129340918	5	8.9649e-210	1.50954	0.837	0.059	1.57065e-205	0.778	LOC129340918	endothelin receptor type B-like	protein_coding	Chromatophore progenitors/xanthoblasts
LOC129341426	5	1.10117e-209	2.55284	0.952	0.098	1.92924e-205	0.854	LOC129341426	solute carrier family 2, facilitated glucose transporter member 11-like	protein_coding	Chromatophore progenitors/xanthoblasts
MLPH	5	4.27921e-209	2.30756	0.959	0.099	7.49717e-205	0.86	MLPH	melanophilin	protein_coding	Chromatophore progenitors/xanthoblasts
PAX3	5	7.11082e-208	2.38725	0.946	0.09	1.24582e-203	0.856	PAX3	paired box 3	protein_coding	Chromatophore progenitors/xanthoblasts
LOC129342328	5	4.60078e-207	4.05431	0.959	0.094	8.06056e-203	0.865	LOC129342328	6-pyruvoyl tetrahydrobiopterin synthase-like	protein_coding	Chromatophore progenitors/xanthoblasts
ANKRD66	5	8.05432e-206	1.80144	0.782	0.052	1.41112e-201	0.73	ANKRD66	ankyrin repeat domain 66	protein_coding	Chromatophore progenitors/xanthoblasts
CPNE5	5	1.57727e-204	1.60546	0.83	0.064	2.76337e-200	0.766	CPNE5	copine 5	protein_coding	Chromatophore progenitors/xanthoblasts
CHST11	5	6.78967e-204	2.41814	0.939	0.093	1.18955e-199	0.846	CHST11	carbohydrate sulfotransferase 11	protein_coding	Chromatophore progenitors/xanthoblasts
LTK	5	2.11655e-201	2.19059	0.796	0.056	3.70819e-197	0.74	LTK	leukocyte receptor tyrosine kinase	protein_coding	Chromatophore progenitors/xanthoblasts
LOC129342196	5	3.98902e-198	2.58723	0.966	0.1	6.98877e-194	0.866	LOC129342196	methanethiol oxidase-like	protein_coding	Chromatophore progenitors/xanthoblasts
KIT	5	7.81908e-194	1.76657	0.796	0.061	1.3699e-189	0.735	KIT	KIT proto-oncogene, receptor tyrosine kinase	protein_coding	Chromatophore progenitors/xanthoblasts
SGK2	5	2.54908e-192	1.37399	0.878	0.075	4.46598e-188	0.803	SGK2	serum/glucocorticoid regulated kinase 2	protein_coding	Chromatophore progenitors/xanthoblasts
GPNMB	5	5.1603e-191	1.83732	0.932	0.082	9.04084e-187	0.85	GPNMB	glycoprotein nmb	protein_coding	Chromatophore progenitors/xanthoblasts
LOC129337387	5	6.35949e-188	2.59955	0.973	0.122	1.11418e-183	0.851	LOC129337387	poly(rC)-binding protein 3-like	protein_coding	Chromatophore progenitors/xanthoblasts
LOC129344031	5	1.8072e-187	2.45828	1	0.125	3.16621e-183	0.875	LOC129344031	B-cadherin-like	protein_coding	Chromatophore progenitors/xanthoblasts
SOX10	5	1.99642e-182	1.9967	0.966	0.105	3.49773e-178	0.861	SOX10	SRY-box transcription factor 10	protein_coding	Chromatophore progenitors/xanthoblasts
IGSF11	5	3.09459e-182	2.63789	0.952	0.112	5.42173e-178	0.84	IGSF11	immunoglobulin superfamily member 11	protein_coding	Chromatophore progenitors/xanthoblasts
PMEL	5	6.22082e-180	3.14077	1	0.127	1.08989e-175	0.873	PMEL	premelanosome protein	protein_coding	Chromatophore progenitors/xanthoblasts
TMEM243	5	3.2689e-176	1.61876	0.864	0.09	5.72711e-172	0.774	TMEM243	transmembrane protein 243	protein_coding	Chromatophore progenitors/xanthoblasts
ASIP	5	6.02651e-176	2.15718	0.626	0.037	1.05585e-171	0.589	ASIP	agouti signaling protein	protein_coding	Chromatophore progenitors/xanthoblasts
MAP2	5	7.51956e-176	1.36812	0.633	0.037	1.31743e-171	0.596	MAP2	microtubule associated protein 2	protein_coding	Chromatophore progenitors/xanthoblasts
SOX5	5	5.3282e-175	3.33517	0.986	0.141	9.335e-171	0.845	SOX5	SRY-box transcription factor 5	protein_coding	Chromatophore progenitors/xanthoblasts
LOC129334567	5	1.22647e-171	1.37441	0.844	0.08	2.14877e-167	0.764	LOC129334567	tetraspanin-36-like	protein_coding	Chromatophore progenitors/xanthoblasts
FMN1	5	9.27203e-169	1.92029	0.878	0.096	1.62446e-164	0.782	FMN1	formin 1	protein_coding	Chromatophore progenitors/xanthoblasts
MLANA	5	2.20249e-167	3.35767	1	0.151	3.85877e-163	0.849	MLANA	melan-A	protein_coding	Chromatophore progenitors/xanthoblasts
CRACD	5	2.28361e-166	1.82006	0.905	0.113	4.00089e-162	0.792	CRACD	capping protein inhibiting regulator of actin dynamics	protein_coding	Chromatophore progenitors/xanthoblasts
SLC24A5	5	6.96278e-166	1.26052	0.796	0.066	1.21988e-161	0.73	SLC24A5	solute carrier family 24 member 5	protein_coding	Chromatophore progenitors/xanthoblasts
S100A1	5	1.19174e-162	3.18054	0.98	0.142	2.08793e-158	0.838	S100A1	S100 calcium binding protein A1	protein_coding	Chromatophore progenitors/xanthoblasts
EDNRB	5	5.68019e-157	2.16837	0.939	0.139	9.95169e-153	0.8	EDNRB	endothelin receptor type B	protein_coding	Chromatophore progenitors/xanthoblasts
CTNNA3	5	1.04124e-156	2.64048	0.891	0.115	1.82426e-152	0.776	CTNNA3	catenin alpha 3	protein_coding	Chromatophore progenitors/xanthoblasts
MCF2L2	5	1.06944e-156	2.08164	0.871	0.11	1.87365e-152	0.761	MCF2L2	MCF.2 cell line derived transforming sequence-like 2	protein_coding	Chromatophore progenitors/xanthoblasts
QPCT	5	3.00363e-156	1.78597	0.925	0.125	5.26235e-152	0.8	QPCT	glutaminyl-peptide cyclotransferase	protein_coding	Chromatophore progenitors/xanthoblasts
DCT	5	8.99162e-156	1.10785	0.701	0.055	1.57533e-151	0.646	DCT	dopachrome tautomerase	protein_coding	Chromatophore progenitors/xanthoblasts
TFAP2B	5	2.2754e-155	2.52305	0.918	0.117	3.9865e-151	0.801	TFAP2B	transcription factor AP-2 beta	protein_coding	Chromatophore progenitors/xanthoblasts
CORO1A	5	1.65895e-154	1.359	0.796	0.078	2.90648e-150	0.718	CORO1A	coronin 1A	protein_coding	Chromatophore progenitors/xanthoblasts
CHST15	5	3.01369e-153	1.88872	0.925	0.135	5.27998e-149	0.79	CHST15	carbohydrate sulfotransferase 15	protein_coding	Chromatophore progenitors/xanthoblasts
BHLHE40	5	5.13436e-152	1.5068	0.81	0.09	8.9954e-148	0.72	BHLHE40	basic helix-loop-helix family member e40	protein_coding	Chromatophore progenitors/xanthoblasts
S100A13	5	7.12582e-152	2.58714	1	0.186	1.24844e-147	0.814	S100A13	S100 calcium binding protein A13	protein_coding	Chromatophore progenitors/xanthoblasts
ADCY5	5	4.53017e-151	1.72228	0.789	0.088	7.93687e-147	0.701	ADCY5	adenylate cyclase 5	protein_coding	Chromatophore progenitors/xanthoblasts
TFCP2L1	5	4.8787e-149	0.894696	0.476	0.021	8.54749e-145	0.455	TFCP2L1	transcription factor CP2 like 1	protein_coding	Chromatophore progenitors/xanthoblasts
CTNND2	5	9.38905e-149	1.77641	0.857	0.108	1.64496e-144	0.749	CTNND2	catenin delta 2	protein_coding	Chromatophore progenitors/xanthoblasts
DKK3	5	2.24542e-148	1.69272	0.83	0.094	3.93397e-144	0.736	DKK3	dickkopf WNT signaling pathway inhibitor 3	protein_coding	Chromatophore progenitors/xanthoblasts
LOC129331383	5	3.05327e-146	1.26414	0.762	0.082	5.34933e-142	0.68	LOC129331383	flavin-containing monooxygenase 5-like	protein_coding	Chromatophore progenitors/xanthoblasts
TYR	5	1.00676e-140	1.00098	0.565	0.038	1.76385e-136	0.527	TYR	tyrosinase	protein_coding	Chromatophore progenitors/xanthoblasts
CXXC5	5	2.6065e-139	1.4791	0.857	0.125	4.56659e-135	0.732	CXXC5	CXXC finger protein 5	protein_coding	Chromatophore progenitors/xanthoblasts
PCDH19	5	2.09448e-131	1.13317	0.612	0.053	3.66953e-127	0.559	PCDH19	protocadherin 19	protein_coding	Chromatophore progenitors/xanthoblasts
LOC129343989	5	1.37067e-130	2.61969	0.762	0.103	2.40141e-126	0.659	LOC129343989	C-factor-like	protein_coding	Chromatophore progenitors/xanthoblasts
LOC129344298	5	9.24049e-130	1.15736	0.83	0.11	1.61893e-125	0.72	LOC129344298	B-cadherin-like	protein_coding	Chromatophore progenitors/xanthoblasts
SLC13A3	5	9.75345e-130	0.839991	0.49	0.03	1.7088e-125	0.46	SLC13A3	solute carrier family 13 member 3	protein_coding	Chromatophore progenitors/xanthoblasts
TMOD4	5	5.12271e-129	1.02665	0.721	0.082	8.97499e-125	0.639	TMOD4	tropomodulin 4	protein_coding	Chromatophore progenitors/xanthoblasts
TBX2	5	1.38458e-126	1.01872	0.687	0.072	2.42578e-122	0.615	TBX2	T-box transcription factor 2	protein_coding	Chromatophore progenitors/xanthoblasts
BACE2	5	2.98802e-123	1.37068	0.857	0.122	5.23502e-119	0.735	BACE2	beta-secretase 2	protein_coding	Chromatophore progenitors/xanthoblasts
LOC129343049	5	2.62859e-120	0.977552	0.592	0.053	4.6053e-116	0.539	LOC129343049	intelectin-like protein	protein_coding	Chromatophore progenitors/xanthoblasts
LOC129339048	5	1.47251e-118	0.724202	0.565	0.049	2.57984e-114	0.516	LOC129339048	syntaxin-binding protein 4-like	protein_coding	Chromatophore progenitors/xanthoblasts
NQO2	5	1.80415e-118	0.764361	0.381	0.017	3.16088e-114	0.364	NQO2	N-ribosyldihydronicotinamide:quinone reductase 2	protein_coding	Chromatophore progenitors/xanthoblasts
SLC7A5	5	4.02982e-117	1.25561	0.789	0.124	7.06024e-113	0.665	SLC7A5	solute carrier family 7 member 5	protein_coding	Chromatophore progenitors/xanthoblasts
DCLK1	5	6.06637e-117	1.59273	0.68	0.082	1.06283e-112	0.598	DCLK1	doublecortin like kinase 1	protein_coding	Chromatophore progenitors/xanthoblasts
ID4	5	2.29822e-115	1.88134	0.925	0.213	4.02648e-111	0.712	ID4	inhibitor of DNA binding 4	protein_coding	Chromatophore progenitors/xanthoblasts
CD44	5	4.13585e-115	2.79956	1	0.315	7.24601e-111	0.685	CD44	CD44 molecule (Indian blood group)	protein_coding	Chromatophore progenitors/xanthoblasts
TFAP2A	5	3.86979e-112	1.30434	0.823	0.126	6.77987e-108	0.697	TFAP2A	transcription factor AP-2 alpha	protein_coding	Chromatophore progenitors/xanthoblasts
LOC129332165	5	2.61273e-111	0.904128	0.612	0.068	4.57751e-107	0.544	LOC129332165	hexokinase HKDC1	protein_coding	Chromatophore progenitors/xanthoblasts
LOC129327023	5	2.7625e-111	1.5588	0.626	0.066	4.8399e-107	0.56	LOC129327023	ovomucoid-like	protein_coding	Chromatophore progenitors/xanthoblasts
IGSF3	5	6.58161e-111	2.16146	0.959	0.271	1.1531e-106	0.688	IGSF3	immunoglobulin superfamily member 3	protein_coding	Chromatophore progenitors/xanthoblasts
ADCY2	5	4.21456e-110	1.42109	0.592	0.063	7.3839e-106	0.529	ADCY2	adenylate cyclase 2	protein_coding	Chromatophore progenitors/xanthoblasts
TRPV2	5	7.59028e-107	0.809145	0.585	0.062	1.32982e-102	0.523	TRPV2	transient receptor potential cation channel subfamily V member 2	protein_coding	Chromatophore progenitors/xanthoblasts
LOC129341956	5	4.71286e-106	1.24011	0.503	0.042	8.25693e-102	0.461	LOC129341956	nicotinamide N-methyltransferase-like	protein_coding	Chromatophore progenitors/xanthoblasts
SLC24A4	5	1.05165e-103	0.815824	0.388	0.023	1.8425e-99	0.365	SLC24A4	solute carrier family 24 member 4	protein_coding	Chromatophore progenitors/xanthoblasts
NEGR1	5	2.20125e-103	3.09765	0.986	0.359	3.85659e-99	0.627	NEGR1	neuronal growth regulator 1	protein_coding	Chromatophore progenitors/xanthoblasts
ADGRG2	5	5.2763e-103	0.873093	0.626	0.077	9.24409e-99	0.549	ADGRG2	adhesion G protein-coupled receptor G2	protein_coding	Chromatophore progenitors/xanthoblasts
MITF	5	9.16857e-102	1.64122	0.898	0.207	1.60633e-97	0.691	MITF	melanocyte inducing transcription factor	protein_coding	Chromatophore progenitors/xanthoblasts
FAM162B	5	1.54243e-101	0.575368	0.299	0.011	2.70234e-97	0.288	FAM162B	family with sequence similarity 162 member B	protein_coding	Chromatophore progenitors/xanthoblasts
CUBN	5	7.4147e-101	1.46681	0.701	0.109	1.29906e-96	0.592	CUBN	cubilin	protein_coding	Chromatophore progenitors/xanthoblasts
LOC129332314	5	1.00954e-100	1.03897	0.537	0.057	1.76872e-96	0.48	LOC129332314	prosaposin-like	protein_coding	Chromatophore progenitors/xanthoblasts
SLC15A2	5	1.09912e-98	0.686377	0.401	0.027	1.92566e-94	0.374	SLC15A2	solute carrier family 15 member 2	protein_coding	Chromatophore progenitors/xanthoblasts
SNTG2	5	2.41361e-98	1.16656	0.537	0.059	4.22864e-94	0.478	SNTG2	syntrophin gamma 2	protein_coding	Chromatophore progenitors/xanthoblasts
CRIP1	5	4.22553e-97	1.67699	0.952	0.227	7.40313e-93	0.725	CRIP1	cysteine rich protein 1	protein_coding	Chromatophore progenitors/xanthoblasts
MADD	5	1.03055e-96	2.0322	0.966	0.299	1.80553e-92	0.667	MADD	MAP kinase activating death domain	protein_coding	Chromatophore progenitors/xanthoblasts
ADCY8	5	9.89265e-95	0.761127	0.476	0.044	1.73319e-90	0.432	ADCY8	adenylate cyclase 8	protein_coding	Chromatophore progenitors/xanthoblasts
SEMA3E	5	1.5858e-94	1.6912	0.721	0.125	2.77833e-90	0.596	SEMA3E	semaphorin 3E	protein_coding	Chromatophore progenitors/xanthoblasts
DTX4	5	4.11925e-93	0.882907	0.673	0.104	7.21693e-89	0.569	DTX4	deltex E3 ubiquitin ligase 4	protein_coding	Chromatophore progenitors/xanthoblasts
DAO	5	5.82918e-93	0.511603	0.429	0.035	1.02127e-88	0.394	DAO	D-amino acid oxidase	protein_coding	Chromatophore progenitors/xanthoblasts
KIAA1549L	5	1.68784e-92	1.15607	0.347	0.02	2.95709e-88	0.327	KIAA1549L	KIAA1549 like	protein_coding	Chromatophore progenitors/xanthoblasts
ACBD7	5	6.20684e-91	1.8888	0.83	0.172	1.08744e-86	0.658	ACBD7	acyl-CoA binding domain containing 7	protein_coding	Chromatophore progenitors/xanthoblasts
LOC129340062	5	1.90384e-90	1.73138	0.959	0.337	3.33553e-86	0.622	LOC129340062	sulfotransferase 1 family member D1-like	protein_coding	Chromatophore progenitors/xanthoblasts
ELMO1	5	5.88463e-90	2.00126	1	0.386	1.03099e-85	0.614	ELMO1	engulfment and cell motility 1	protein_coding	Chromatophore progenitors/xanthoblasts
SYNGR1	5	2.3472e-89	1.09833	0.796	0.171	4.11229e-85	0.625	SYNGR1	synaptogyrin 1	protein_coding	Chromatophore progenitors/xanthoblasts
TFAP2E	5	2.35067e-89	1.25124	0.626	0.09	4.11838e-85	0.536	TFAP2E	transcription factor AP-2 epsilon	protein_coding	Chromatophore progenitors/xanthoblasts
NRIP3	5	4.97256e-88	0.618173	0.429	0.038	8.71192e-84	0.391	NRIP3	nuclear receptor interacting protein 3	protein_coding	Chromatophore progenitors/xanthoblasts
LOC129328488	5	1.13858e-87	0.725626	0.503	0.058	1.9948e-83	0.445	LOC129328488	24-hydroxycholesterol 7-alpha-hydroxylase	protein_coding	Chromatophore progenitors/xanthoblasts
CDC42SE1	5	2.52756e-87	1.48675	0.918	0.291	4.42828e-83	0.627	CDC42SE1	CDC42 small effector 1	protein_coding	Chromatophore progenitors/xanthoblasts
TCIRG1	5	1.07461e-86	0.973075	0.728	0.134	1.88272e-82	0.594	TCIRG1	T cell immune regulator 1, ATPase H+ transporting V0 subunit a3	protein_coding	Chromatophore progenitors/xanthoblasts
CTSH	5	1.10379e-86	1.23483	0.857	0.201	1.93384e-82	0.656	CTSH	cathepsin H	protein_coding	Chromatophore progenitors/xanthoblasts
LOC129332910	5	1.30002e-86	0.556127	0.408	0.035	2.27764e-82	0.373	LOC129332910	solute carrier family 12 member 9-like	protein_coding	Chromatophore progenitors/xanthoblasts
LOC129339518	5	7.24612e-85	0.810156	0.653	0.11	1.26952e-80	0.543	LOC129339518	uncharacterized LOC129339518	protein_coding	Chromatophore progenitors/xanthoblasts
LRRK1	5	9.6961e-85	1.06925	0.721	0.143	1.69876e-80	0.578	LRRK1	leucine rich repeat kinase 1	protein_coding	Chromatophore progenitors/xanthoblasts
SLAMF9	5	3.91291e-84	0.89529	0.762	0.15	6.85542e-80	0.612	SLAMF9	SLAM family member 9	protein_coding	Chromatophore progenitors/xanthoblasts
LOC129337541	5	5.72977e-84	2.12276	0.993	0.453	1.00386e-79	0.54	LOC129337541	glutathione S-transferase 3-like	protein_coding	Chromatophore progenitors/xanthoblasts
RTN3	5	5.92639e-83	1.6981	0.986	0.456	1.0383e-78	0.53	RTN3	reticulon 3	protein_coding	Chromatophore progenitors/xanthoblasts
XYLT1	5	5.99848e-83	1.57946	0.932	0.274	1.05093e-78	0.658	XYLT1	xylosyltransferase 1	protein_coding	Chromatophore progenitors/xanthoblasts
LOC129323952	5	1.57785e-82	1.04775	0.68	0.124	2.7644e-78	0.556	LOC129323952	transmembrane protein 176B-like	protein_coding	Chromatophore progenitors/xanthoblasts
RASGRP3	5	1.5877e-82	1.0502	0.51	0.06	2.78166e-78	0.45	RASGRP3	RAS guanyl releasing protein 3	protein_coding	Chromatophore progenitors/xanthoblasts
PAICS	5	2.30524e-82	2.04034	0.959	0.442	4.03877e-78	0.517	PAICS	phosphoribosylaminoimidazole carboxylase and phosphoribosylaminoimidazolesuccinocarboxamide synthase	protein_coding	Chromatophore progenitors/xanthoblasts
LOC129328162	5	2.81494e-82	0.51805	0.347	0.024	4.93177e-78	0.323	LOC129328162	regulator of G-protein signaling 2-like	protein_coding	Chromatophore progenitors/xanthoblasts
LOC129329970	5	4.44584e-82	0.80985	0.721	0.127	7.78911e-78	0.594	LOC129329970	purine nucleoside phosphorylase-like	protein_coding	Chromatophore progenitors/xanthoblasts
LOC129341576	5	3.9871e-81	0.750233	0.449	0.047	6.9854e-77	0.402	LOC129341576	glutathione S-transferase theta-1-like	protein_coding	Chromatophore progenitors/xanthoblasts
CD9	5	7.42606e-81	2.03592	1	0.43	1.30105e-76	0.57	CD9	CD9 molecule	protein_coding	Chromatophore progenitors/xanthoblasts
PDK4	5	5.0379e-79	0.880112	0.612	0.096	8.82639e-75	0.516	PDK4	pyruvate dehydrogenase kinase 4	protein_coding	Chromatophore progenitors/xanthoblasts
TRIB1	5	5.36563e-78	1.29885	0.776	0.188	9.40059e-74	0.588	TRIB1	tribbles pseudokinase 1	protein_coding	Chromatophore progenitors/xanthoblasts
RNF157	5	1.23116e-77	0.962122	0.592	0.098	2.15698e-73	0.494	RNF157	ring finger protein 157	protein_coding	Chromatophore progenitors/xanthoblasts
VWA1	5	1.65245e-77	0.790279	0.558	0.085	2.89509e-73	0.473	VWA1	von Willebrand factor A domain containing 1	protein_coding	Chromatophore progenitors/xanthoblasts
INPP5A	5	2.12491e-76	2.23097	0.959	0.543	3.72285e-72	0.416	INPP5A	inositol polyphosphate-5-phosphatase A	protein_coding	Chromatophore progenitors/xanthoblasts
TAGLN2	5	3.5974e-76	1.11144	0.837	0.218	6.30264e-72	0.619	TAGLN2	transgelin 2	protein_coding	Chromatophore progenitors/xanthoblasts
MIA	5	4.46145e-76	1.0041	0.619	0.096	7.81646e-72	0.523	MIA	MIA SH3 domain containing	protein_coding	Chromatophore progenitors/xanthoblasts
IMPDH2	5	1.13114e-75	2.28186	0.966	0.496	1.98176e-71	0.47	IMPDH2	inosine monophosphate dehydrogenase 2	protein_coding	Chromatophore progenitors/xanthoblasts
SLC29A4	5	2.0546e-75	0.586694	0.469	0.058	3.59966e-71	0.411	SLC29A4	solute carrier family 29 member 4	protein_coding	Chromatophore progenitors/xanthoblasts
FRMD5	5	5.69546e-75	1.05401	0.653	0.117	9.97844e-71	0.536	FRMD5	FERM domain containing 5	protein_coding	Chromatophore progenitors/xanthoblasts
LOC129340731	5	1.02531e-74	0.577201	0.483	0.061	1.79634e-70	0.422	LOC129340731	heparan sulfate glucosamine 3-O-sulfotransferase 4-like	protein_coding	Chromatophore progenitors/xanthoblasts
LOC129338334	5	1.07118e-74	0.781138	0.585	0.095	1.8767e-70	0.49	LOC129338334	uncharacterized LOC129338334	protein_coding	Chromatophore progenitors/xanthoblasts
DNAJC13	5	1.77165e-74	1.45651	0.925	0.395	3.10393e-70	0.53	DNAJC13	DnaJ heat shock protein family (Hsp40) member C13	protein_coding	Chromatophore progenitors/xanthoblasts
PDE8A	5	4.98462e-74	1.24771	0.612	0.106	8.73305e-70	0.506	PDE8A	phosphodiesterase 8A	protein_coding	Chromatophore progenitors/xanthoblasts
ADAM10	5	1.08301e-73	1.71301	1	0.711	1.89743e-69	0.289	ADAM10	ADAM metallopeptidase domain 10	protein_coding	Chromatophore progenitors/xanthoblasts
CALM1	5	1.11888e-73	2.75976	0.986	0.705	1.96028e-69	0.281	CALM1	calmodulin 1	protein_coding	Chromatophore progenitors/xanthoblasts
MPPED2	5	2.62162e-73	2.11763	0.993	0.654	4.59308e-69	0.339	MPPED2	metallophosphoesterase domain containing 2	protein_coding	Chromatophore progenitors/xanthoblasts
CCNY	5	1.09498e-72	1.78883	0.932	0.419	1.9184e-68	0.513	CCNY	cyclin Y	protein_coding	Chromatophore progenitors/xanthoblasts
ATP11A	5	1.17465e-72	1.73627	0.946	0.384	2.05799e-68	0.562	ATP11A	ATPase phospholipid transporting 11A	protein_coding	Chromatophore progenitors/xanthoblasts
STK32C	5	1.84846e-72	1.39287	0.497	0.068	3.2385e-68	0.429	STK32C	serine/threonine kinase 32C	protein_coding	Chromatophore progenitors/xanthoblasts
PRPS2	5	3.08292e-72	1.78872	0.973	0.506	5.40127e-68	0.467	PRPS2	phosphoribosyl pyrophosphate synthetase 2	protein_coding	Chromatophore progenitors/xanthoblasts
SYNE3	5	1.00173e-71	1.01635	0.755	0.183	1.75504e-67	0.572	SYNE3	spectrin repeat containing nuclear envelope family member 3	protein_coding	Chromatophore progenitors/xanthoblasts
ITGA6	5	1.03074e-70	0.817604	0.741	0.15	1.80586e-66	0.591	ITGA6	integrin subunit alpha 6	protein_coding	Chromatophore progenitors/xanthoblasts
MYO5A	5	2.25159e-70	1.45935	0.884	0.312	3.94479e-66	0.572	MYO5A	myosin VA	protein_coding	Chromatophore progenitors/xanthoblasts
PLAT	5	4.38706e-70	0.963456	0.605	0.11	7.68614e-66	0.495	PLAT	plasminogen activator, tissue type	protein_coding	Chromatophore progenitors/xanthoblasts
PRNP	5	4.38945e-70	0.800609	0.537	0.086	7.69031e-66	0.451	PRNP	prion protein	protein_coding	Chromatophore progenitors/xanthoblasts
SEPTIN11	5	6.16966e-70	2.16017	1	0.807	1.08092e-65	0.193	SEPTIN11	septin 11	protein_coding	Chromatophore progenitors/xanthoblasts
TNNI3	5	4.4827e-69	0.615101	0.49	0.068	7.8537e-65	0.422	TNNI3	troponin I3, cardiac type	protein_coding	Chromatophore progenitors/xanthoblasts
BAG2	5	5.08359e-68	1.05942	0.789	0.239	8.90645e-64	0.55	BAG2	BAG cochaperone 2	protein_coding	Chromatophore progenitors/xanthoblasts
LOC129338637	5	6.64826e-68	1.87509	0.993	0.787	1.16478e-63	0.206	LOC129338637	ferritin light chain, oocyte isoform-like	protein_coding	Chromatophore progenitors/xanthoblasts
IFFO2	5	1.12585e-67	1.27699	0.707	0.174	1.97248e-63	0.533	IFFO2	intermediate filament family orphan 2	protein_coding	Chromatophore progenitors/xanthoblasts
RAB26	5	5.1462e-67	1.20435	0.701	0.166	9.01614e-63	0.535	RAB26	RAB26, member RAS oncogene family	protein_coding	Chromatophore progenitors/xanthoblasts
CTSF	5	6.21347e-67	0.769741	0.592	0.108	1.0886e-62	0.484	CTSF	cathepsin F	protein_coding	Chromatophore progenitors/xanthoblasts
ZDHHC14	5	1.15582e-65	2.44776	0.959	0.561	2.02499e-61	0.398	ZDHHC14	zinc finger DHHC-type palmitoyltransferase 14	protein_coding	Chromatophore progenitors/xanthoblasts
HPS1	5	4.17096e-65	0.794271	0.701	0.166	7.30753e-61	0.535	HPS1	HPS1 biogenesis of lysosomal organelles complex 3 subunit 1	protein_coding	Chromatophore progenitors/xanthoblasts
SRD5A1	5	5.65257e-65	0.643578	0.517	0.087	9.9033e-61	0.43	SRD5A1	steroid 5 alpha-reductase 1	protein_coding	Chromatophore progenitors/xanthoblasts
PLA2G7	5	2.81215e-64	0.542954	0.483	0.073	4.92689e-60	0.41	PLA2G7	phospholipase A2 group VII	protein_coding	Chromatophore progenitors/xanthoblasts
DOCK5	5	8.92106e-64	0.618638	0.605	0.113	1.56297e-59	0.492	DOCK5	dedicator of cytokinesis 5	protein_coding	Chromatophore progenitors/xanthoblasts
CTSD	5	3.58957e-63	1.20095	0.925	0.395	6.28893e-59	0.53	CTSD	cathepsin D	protein_coding	Chromatophore progenitors/xanthoblasts
CD59	5	6.76664e-63	0.905349	0.796	0.248	1.18552e-58	0.548	CD59	CD59 molecule (CD59 blood group)	protein_coding	Chromatophore progenitors/xanthoblasts
RAB27B	5	1.95945e-62	1.06135	0.626	0.139	3.43296e-58	0.487	RAB27B	RAB27B, member RAS oncogene family	protein_coding	Chromatophore progenitors/xanthoblasts
MYO10	5	3.77808e-62	1.24616	0.83	0.274	6.6192e-58	0.556	MYO10	myosin X	protein_coding	Chromatophore progenitors/xanthoblasts
ODF2	5	5.24456e-62	1.10078	0.864	0.327	9.18848e-58	0.537	ODF2	outer dense fiber of sperm tails 2	protein_coding	Chromatophore progenitors/xanthoblasts
PPAT	5	7.39869e-62	1.0428	0.748	0.217	1.29625e-57	0.531	PPAT	phosphoribosyl pyrophosphate amidotransferase	protein_coding	Chromatophore progenitors/xanthoblasts
NDRG1	5	2.0801e-61	1.27618	0.66	0.152	3.64434e-57	0.508	NDRG1	N-myc downstream regulated 1	protein_coding	Chromatophore progenitors/xanthoblasts
GYG1	5	1.62361e-60	0.686565	0.653	0.149	2.84457e-56	0.504	GYG1	glycogenin 1	protein_coding	Chromatophore progenitors/xanthoblasts
LOC129342910	5	2.50273e-60	0.730194	0.551	0.108	4.38478e-56	0.443	LOC129342910	discoidin, CUB and LCCL domain-containing protein 1-like	protein_coding	Chromatophore progenitors/xanthoblasts
GSN	5	2.60513e-60	1.30235	0.925	0.437	4.56419e-56	0.488	GSN	gelsolin	protein_coding	Chromatophore progenitors/xanthoblasts
LOC129332629	5	4.08518e-60	1.17786	0.98	0.701	7.15724e-56	0.279	LOC129332629	prosaposin-like	protein_coding	Chromatophore progenitors/xanthoblasts
NHS	5	4.63755e-60	1.8517	0.857	0.329	8.12499e-56	0.528	NHS	NHS actin remodeling regulator	protein_coding	Chromatophore progenitors/xanthoblasts
ALS2	5	4.74609e-60	1.12802	0.884	0.363	8.31514e-56	0.521	ALS2	alsin Rho guanine nucleotide exchange factor ALS2	protein_coding	Chromatophore progenitors/xanthoblasts
CTTNBP2	5	4.87488e-60	1.1928	0.912	0.44	8.54079e-56	0.472	CTTNBP2	cortactin binding protein 2	protein_coding	Chromatophore progenitors/xanthoblasts
SEMA4A	5	1.10763e-59	1.01318	0.762	0.224	1.94057e-55	0.538	SEMA4A	semaphorin 4A	protein_coding	Chromatophore progenitors/xanthoblasts
SHROOM4	5	2.71461e-59	1.02381	0.803	0.286	4.756e-55	0.517	SHROOM4	shroom family member 4	protein_coding	Chromatophore progenitors/xanthoblasts
IMP3	5	7.27063e-59	1.14183	0.857	0.359	1.27381e-54	0.498	IMP3	IMP U3 small nucleolar ribonucleoprotein 3	protein_coding	Chromatophore progenitors/xanthoblasts
LOC129342213	5	1.14592e-58	1.52239	0.918	0.435	2.00764e-54	0.483	LOC129342213	uncharacterized LOC129342213	protein_coding	Chromatophore progenitors/xanthoblasts
ASB8	5	1.90384e-58	0.799161	0.755	0.236	3.33554e-54	0.519	ASB8	ankyrin repeat and SOCS box containing 8	protein_coding	Chromatophore progenitors/xanthoblasts
PELI2	5	2.10905e-58	1.6726	0.939	0.496	3.69506e-54	0.443	PELI2	pellino E3 ubiquitin protein ligase family member 2	protein_coding	Chromatophore progenitors/xanthoblasts
GRAMD1B	5	3.32591e-58	0.824618	0.531	0.099	5.82699e-54	0.432	GRAMD1B	GRAM domain containing 1B	protein_coding	Chromatophore progenitors/xanthoblasts
LOC129345105	5	3.37292e-58	0.566775	0.476	0.078	5.90936e-54	0.398	LOC129345105	tyrosine-protein phosphatase non-receptor type 11-like	protein_coding	Chromatophore progenitors/xanthoblasts
SYNGR2	5	3.58826e-58	0.879129	0.728	0.208	6.28663e-54	0.52	SYNGR2	synaptogyrin 2	protein_coding	Chromatophore progenitors/xanthoblasts
TOX3	5	1.65771e-57	0.830004	0.558	0.11	2.90431e-53	0.448	TOX3	TOX high mobility group box family member 3	protein_coding	Chromatophore progenitors/xanthoblasts
ACP6	5	5.76795e-57	0.500719	0.429	0.066	1.01055e-52	0.363	ACP6	acid phosphatase 6, lysophosphatidic	protein_coding	Chromatophore progenitors/xanthoblasts
CHN2	5	8.26345e-57	1.05051	0.864	0.311	1.44776e-52	0.553	CHN2	chimerin 2	protein_coding	Chromatophore progenitors/xanthoblasts
ARHGEF33	5	9.21432e-57	0.544604	0.401	0.054	1.61435e-52	0.347	ARHGEF33	Rho guanine nucleotide exchange factor 33	protein_coding	Chromatophore progenitors/xanthoblasts
AAMDC	5	1.62196e-56	1.13618	0.932	0.473	2.84168e-52	0.459	AAMDC	adipogenesis associated Mth938 domain containing	protein_coding	Chromatophore progenitors/xanthoblasts
CCDC180	5	1.62795e-56	0.585849	0.422	0.063	2.85216e-52	0.359	CCDC180	coiled-coil domain containing 180	protein_coding	Chromatophore progenitors/xanthoblasts
STARD13	5	3.22459e-56	1.04915	0.884	0.32	5.64948e-52	0.564	STARD13	StAR related lipid transfer domain containing 13	protein_coding	Chromatophore progenitors/xanthoblasts
CD63	5	7.08845e-56	1.09677	1	0.888	1.2419e-51	0.112	CD63	CD63 molecule	protein_coding	Chromatophore progenitors/xanthoblasts
ESRRG	5	1.12765e-55	0.726684	0.293	0.028	1.97564e-51	0.265	ESRRG	estrogen related receptor gamma	protein_coding	Chromatophore progenitors/xanthoblasts
SERINC3	5	3.51798e-55	1.15867	0.878	0.44	6.16349e-51	0.438	SERINC3	serine incorporator 3	protein_coding	Chromatophore progenitors/xanthoblasts
TNFSF10	5	3.69522e-55	0.982081	0.748	0.234	6.47402e-51	0.514	TNFSF10	TNF superfamily member 10	protein_coding	Chromatophore progenitors/xanthoblasts
EPB41L1	5	2.03881e-54	1.29247	0.884	0.431	3.57199e-50	0.453	EPB41L1	erythrocyte membrane protein band 4.1 like 1	protein_coding	Chromatophore progenitors/xanthoblasts
CERKL	5	2.28155e-54	0.624452	0.435	0.071	3.99727e-50	0.364	CERKL	ceramide kinase like	protein_coding	Chromatophore progenitors/xanthoblasts
FNIP1	5	3.07266e-54	1.21863	0.918	0.496	5.3833e-50	0.422	FNIP1	folliculin interacting protein 1	protein_coding	Chromatophore progenitors/xanthoblasts
EHD2	5	4.85428e-54	0.996908	0.857	0.335	8.5047e-50	0.522	EHD2	EH domain containing 2	protein_coding	Chromatophore progenitors/xanthoblasts
AK7	5	5.17791e-54	0.655218	0.408	0.061	9.07171e-50	0.347	AK7	adenylate kinase 7	protein_coding	Chromatophore progenitors/xanthoblasts
LGALS3	5	2.30262e-53	1.47359	0.952	0.536	4.03419e-49	0.416	LGALS3	galectin 3	protein_coding	Chromatophore progenitors/xanthoblasts
NPC2	5	5.31641e-53	1.036	0.884	0.401	9.31436e-49	0.483	NPC2	NPC intracellular cholesterol transporter 2	protein_coding	Chromatophore progenitors/xanthoblasts
ENC1	5	5.61834e-53	1.52945	0.912	0.47	9.84333e-49	0.442	ENC1	ectodermal-neural cortex 1	protein_coding	Chromatophore progenitors/xanthoblasts
AKAP7	5	7.82051e-53	1.48129	0.905	0.488	1.37015e-48	0.417	AKAP7	A-kinase anchoring protein 7	protein_coding	Chromatophore progenitors/xanthoblasts
RTN4R	5	9.00076e-53	0.572293	0.374	0.051	1.57693e-48	0.323	RTN4R	reticulon 4 receptor	protein_coding	Chromatophore progenitors/xanthoblasts
LOC129333802	5	1.69209e-52	0.759998	0.701	0.178	2.96454e-48	0.523	LOC129333802	fatty acid-binding protein 5-like	protein_coding	Chromatophore progenitors/xanthoblasts
BRI3	5	2.10459e-52	1.11079	0.946	0.549	3.68725e-48	0.397	BRI3	brain protein I3	protein_coding	Chromatophore progenitors/xanthoblasts
TP53INP2	5	1.53144e-51	0.739044	0.578	0.133	2.68309e-47	0.445	TP53INP2	tumor protein p53 inducible nuclear protein 2	protein_coding	Chromatophore progenitors/xanthoblasts
NDUFV3	5	1.89227e-51	1.20663	0.966	0.709	3.31526e-47	0.257	NDUFV3	NADH:ubiquinone oxidoreductase subunit V3	protein_coding	Chromatophore progenitors/xanthoblasts
IGFBP7	5	5.43969e-51	1.08739	0.639	0.157	9.53034e-47	0.482	IGFBP7	insulin like growth factor binding protein 7	protein_coding	Chromatophore progenitors/xanthoblasts
LOC129329177	5	7.52989e-51	0.715241	0.694	0.189	1.31924e-46	0.505	LOC129329177	protein FAM133-like	protein_coding	Chromatophore progenitors/xanthoblasts
PAQR6	5	8.60743e-51	0.589674	0.551	0.125	1.50802e-46	0.426	PAQR6	progestin and adipoQ receptor family member 6	protein_coding	Chromatophore progenitors/xanthoblasts
SLC3A2	5	1.28949e-50	0.594375	0.537	0.116	2.25918e-46	0.421	SLC3A2	solute carrier family 3 member 2	protein_coding	Chromatophore progenitors/xanthoblasts
PPARGC1A	5	1.50955e-50	0.579597	0.381	0.057	2.64472e-46	0.324	PPARGC1A	PPARG coactivator 1 alpha	protein_coding	Chromatophore progenitors/xanthoblasts
TMEM179B	5	2.8714e-50	0.602001	0.578	0.137	5.03069e-46	0.441	TMEM179B	transmembrane protein 179B	protein_coding	Chromatophore progenitors/xanthoblasts
ATRN	5	3.51049e-50	1.32188	0.952	0.614	6.15039e-46	0.338	ATRN	attractin	protein_coding	Chromatophore progenitors/xanthoblasts
SLC25A36	5	3.89722e-50	1.0431	0.837	0.359	6.82794e-46	0.478	SLC25A36	solute carrier family 25 member 36	protein_coding	Chromatophore progenitors/xanthoblasts
CTSL	5	6.30564e-50	0.93678	0.878	0.401	1.10475e-45	0.477	CTSL	cathepsin L	protein_coding	Chromatophore progenitors/xanthoblasts
LOC129331867	5	2.70203e-49	0.824776	0.707	0.213	4.73396e-45	0.494	LOC129331867	phospholipid scramblase 2-like	protein_coding	Chromatophore progenitors/xanthoblasts
TUBB3	5	3.52504e-49	0.6946	0.259	0.025	6.17587e-45	0.234	TUBB3	tubulin beta 3 class III	protein_coding	Chromatophore progenitors/xanthoblasts
NUPR1	5	5.00572e-49	1.31676	0.85	0.378	8.77002e-45	0.472	NUPR1	nuclear protein 1, transcriptional regulator	protein_coding	Chromatophore progenitors/xanthoblasts
UBL3	5	5.8136e-49	1.10252	0.952	0.694	1.01854e-44	0.258	UBL3	ubiquitin like 3	protein_coding	Chromatophore progenitors/xanthoblasts
HIPK2	5	1.5528e-48	1.03515	0.803	0.319	2.7205e-44	0.484	HIPK2	homeodomain interacting protein kinase 2	protein_coding	Chromatophore progenitors/xanthoblasts
HLF	5	1.69808e-48	0.979342	0.626	0.181	2.97504e-44	0.445	HLF	HLF transcription factor, PAR bZIP family member	protein_coding	Chromatophore progenitors/xanthoblasts
FAM53B	5	3.92387e-48	1.15909	0.871	0.424	6.87462e-44	0.447	FAM53B	family with sequence similarity 53 member B	protein_coding	Chromatophore progenitors/xanthoblasts
PKNOX2	5	8.68761e-48	1.35683	0.912	0.467	1.52207e-43	0.445	PKNOX2	PBX/knotted 1 homeobox 2	protein_coding	Chromatophore progenitors/xanthoblasts
B2M	5	2.23559e-47	0.769508	0.837	0.299	3.91675e-43	0.538	B2M	beta-2-microglobulin	protein_coding	Chromatophore progenitors/xanthoblasts
CAVIN1	5	3.61122e-47	1.44691	0.939	0.613	6.32686e-43	0.326	CAVIN1	caveolae associated protein 1	protein_coding	Chromatophore progenitors/xanthoblasts
MCF2L	5	3.61968e-47	0.732605	0.51	0.107	6.34167e-43	0.403	MCF2L	MCF.2 cell line derived transforming sequence like	protein_coding	Chromatophore progenitors/xanthoblasts
LOC129343532	5	1.34285e-46	0.645159	0.463	0.088	2.35266e-42	0.375	LOC129343532	membrane-spanning 4-domains subfamily A member 15-like	protein_coding	Chromatophore progenitors/xanthoblasts
HYAL1	5	1.55105e-46	0.692208	0.667	0.199	2.71744e-42	0.468	HYAL1	hyaluronidase 1	protein_coding	Chromatophore progenitors/xanthoblasts
TBC1D4	5	2.40807e-46	0.870619	0.823	0.341	4.21894e-42	0.482	TBC1D4	TBC1 domain family member 4	protein_coding	Chromatophore progenitors/xanthoblasts
ST6GAL1	5	4.89409e-46	0.548282	0.347	0.05	8.57444e-42	0.297	ST6GAL1	ST6 beta-galactoside alpha-2,6-sialyltransferase 1	protein_coding	Chromatophore progenitors/xanthoblasts
SEPTIN9	5	7.96513e-46	1.11641	0.952	0.604	1.39549e-41	0.348	SEPTIN9	septin 9	protein_coding	Chromatophore progenitors/xanthoblasts
GNS	5	1.26391e-45	0.911972	0.837	0.372	2.21438e-41	0.465	GNS	glucosamine (N-acetyl)-6-sulfatase	protein_coding	Chromatophore progenitors/xanthoblasts
ZNF703	5	1.89619e-45	1.01879	0.884	0.472	3.32213e-41	0.412	ZNF703	zinc finger protein 703	protein_coding	Chromatophore progenitors/xanthoblasts
TAX1BP3	5	2.3107e-45	0.922132	0.803	0.352	4.04834e-41	0.451	TAX1BP3	Tax1 binding protein 3	protein_coding	Chromatophore progenitors/xanthoblasts
CCNI	5	3.26693e-45	1.07765	0.98	0.835	5.72366e-41	0.145	CCNI	cyclin I	protein_coding	Chromatophore progenitors/xanthoblasts
LOC129346079	5	3.92764e-45	1.27744	0.878	0.432	6.88122e-41	0.446	LOC129346079	uncharacterized LOC129346079	lncRNA	Chromatophore progenitors/xanthoblasts
KANK4	5	5.33701e-45	0.646869	0.49	0.105	9.35044e-41	0.385	KANK4	KN motif and ankyrin repeat domains 4	protein_coding	Chromatophore progenitors/xanthoblasts
CLCN3	5	7.48666e-45	0.995901	0.769	0.294	1.31166e-40	0.475	CLCN3	chloride voltage-gated channel 3	protein_coding	Chromatophore progenitors/xanthoblasts
CAV1	5	9.297e-45	0.851317	0.701	0.219	1.62883e-40	0.482	CAV1	caveolin 1	protein_coding	Chromatophore progenitors/xanthoblasts
DNASE2	5	1.38733e-44	0.566859	0.503	0.118	2.43059e-40	0.385	DNASE2	deoxyribonuclease 2, lysosomal	protein_coding	Chromatophore progenitors/xanthoblasts
LOC129346409	5	1.85885e-44	1.41458	0.925	0.683	3.2567e-40	0.242	LOC129346409	hypermethylated in cancer 1 protein-like	protein_coding	Chromatophore progenitors/xanthoblasts
ATP1A1	5	1.95752e-44	1.03623	0.959	0.64	3.42958e-40	0.319	ATP1A1	ATPase Na+/K+ transporting subunit alpha 1	protein_coding	Chromatophore progenitors/xanthoblasts
NDE1	5	4.23123e-44	0.609652	0.503	0.118	7.41312e-40	0.385	NDE1	nudE neurodevelopment protein 1	protein_coding	Chromatophore progenitors/xanthoblasts
SNX5	5	8.08752e-44	0.940068	0.925	0.607	1.41693e-39	0.318	SNX5	sorting nexin 5	protein_coding	Chromatophore progenitors/xanthoblasts
LOC129343535	5	9.42025e-44	0.55756	0.558	0.13	1.65043e-39	0.428	LOC129343535	phospholemman-like	protein_coding	Chromatophore progenitors/xanthoblasts
LOC129333551	5	1.01458e-43	0.60091	0.646	0.191	1.77754e-39	0.455	LOC129333551	epidermal retinol dehydrogenase 2-like	protein_coding	Chromatophore progenitors/xanthoblasts
MAML2	5	1.11242e-43	1.00773	0.952	0.491	1.94897e-39	0.461	MAML2	mastermind like transcriptional coactivator 2	protein_coding	Chromatophore progenitors/xanthoblasts
STBD1	5	2.71813e-43	0.780897	0.714	0.264	4.76216e-39	0.45	STBD1	starch binding domain 1	protein_coding	Chromatophore progenitors/xanthoblasts
GPRC5B	5	4.23115e-43	0.624094	0.544	0.148	7.41297e-39	0.396	GPRC5B	G protein-coupled receptor class C group 5 member B	protein_coding	Chromatophore progenitors/xanthoblasts
VAV2	5	4.27643e-43	0.977629	0.789	0.303	7.49231e-39	0.486	VAV2	vav guanine nucleotide exchange factor 2	protein_coding	Chromatophore progenitors/xanthoblasts
GAS2	5	5.62224e-43	1.07347	0.769	0.297	9.85016e-39	0.472	GAS2	growth arrest specific 2	protein_coding	Chromatophore progenitors/xanthoblasts
MPP1	5	1.01163e-42	1.22093	0.81	0.36	1.77237e-38	0.45	MPP1	MAGUK p55 scaffold protein 1	protein_coding	Chromatophore progenitors/xanthoblasts
ANO4	5	2.31839e-42	0.767553	0.367	0.064	4.06182e-38	0.303	ANO4	anoctamin 4	protein_coding	Chromatophore progenitors/xanthoblasts
GNG10	5	2.83192e-42	0.64111	0.667	0.217	4.96152e-38	0.45	GNG10	G protein subunit gamma 10	protein_coding	Chromatophore progenitors/xanthoblasts
LAMTOR2	5	6.10726e-42	0.846068	0.898	0.519	1.06999e-37	0.379	LAMTOR2	late endosomal/lysosomal adaptor, MAPK and MTOR activator 2	protein_coding	Chromatophore progenitors/xanthoblasts
PTTG1IP	5	6.24404e-42	0.977582	0.816	0.383	1.09396e-37	0.433	PTTG1IP	PTTG1 interacting protein	protein_coding	Chromatophore progenitors/xanthoblasts
PPARGC1B	5	6.87731e-42	0.5028	0.381	0.069	1.20491e-37	0.312	PPARGC1B	PPARG coactivator 1 beta	protein_coding	Chromatophore progenitors/xanthoblasts
LOC129346272	5	1.35932e-41	1.09555	0.973	0.822	2.38153e-37	0.151	LOC129346272	cytochrome c oxidase subunit 7C, mitochondrial-like	protein_coding	Chromatophore progenitors/xanthoblasts
DST	5	1.43214e-41	1.00537	0.932	0.515	2.50911e-37	0.417	DST	dystonin	protein_coding	Chromatophore progenitors/xanthoblasts
PRKDC	5	2.46974e-41	1.42415	0.952	0.611	4.32699e-37	0.341	PRKDC	protein kinase, DNA-activated, catalytic subunit	protein_coding	Chromatophore progenitors/xanthoblasts
EPB41L4B	5	2.66067e-41	0.750071	0.571	0.153	4.6615e-37	0.418	EPB41L4B	erythrocyte membrane protein band 4.1 like 4B	protein_coding	Chromatophore progenitors/xanthoblasts
PCDH10	5	4.4252e-41	0.953104	0.599	0.176	7.75296e-37	0.423	PCDH10	protocadherin 10	protein_coding	Chromatophore progenitors/xanthoblasts
DNAJC15	5	4.83741e-41	0.839706	0.98	0.875	8.47515e-37	0.105	DNAJC15	DnaJ heat shock protein family (Hsp40) member C15	protein_coding	Chromatophore progenitors/xanthoblasts
DMPK	5	1.13931e-40	0.651658	0.653	0.211	1.99607e-36	0.442	DMPK	DM1 protein kinase	protein_coding	Chromatophore progenitors/xanthoblasts
RRAGD	5	1.15222e-40	0.515445	0.463	0.103	2.01869e-36	0.36	RRAGD	Ras related GTP binding D	protein_coding	Chromatophore progenitors/xanthoblasts
TMCC3	5	1.42317e-40	0.790505	0.687	0.236	2.4934e-36	0.451	TMCC3	transmembrane and coiled-coil domain family 3	protein_coding	Chromatophore progenitors/xanthoblasts
LOC129331319	5	1.92197e-40	0.930817	0.98	0.812	3.3673e-36	0.168	LOC129331319	cytochrome b-c1 complex subunit 6, mitochondrial	protein_coding	Chromatophore progenitors/xanthoblasts
YWHAQ	5	2.72149e-40	0.907141	0.993	0.872	4.76805e-36	0.121	YWHAQ	tyrosine 3-monooxygenase/tryptophan 5-monooxygenase activation protein theta	protein_coding	Chromatophore progenitors/xanthoblasts
TBX3	5	3.80387e-40	0.602439	0.592	0.171	6.66439e-36	0.421	TBX3	T-box transcription factor 3	protein_coding	Chromatophore progenitors/xanthoblasts
CADM1	5	4.48472e-40	0.992614	0.966	0.601	7.85723e-36	0.365	CADM1	cell adhesion molecule 1	protein_coding	Chromatophore progenitors/xanthoblasts
PRKAG2	5	6.72276e-40	1.08706	0.68	0.244	1.17783e-35	0.436	PRKAG2	protein kinase AMP-activated non-catalytic subunit gamma 2	protein_coding	Chromatophore progenitors/xanthoblasts
CACNA2D1	5	9.25811e-40	1.09247	0.803	0.383	1.62202e-35	0.42	CACNA2D1	calcium voltage-gated channel auxiliary subunit alpha2delta 1	protein_coding	Chromatophore progenitors/xanthoblasts
LOC129335470	5	1.56418e-39	0.84415	0.973	0.806	2.74045e-35	0.167	LOC129335470	NADH-cytochrome b5 reductase 3-like	protein_coding	Chromatophore progenitors/xanthoblasts
GPX1	5	2.23599e-39	0.802213	0.946	0.654	3.91746e-35	0.292	GPX1	glutathione peroxidase 1	protein_coding	Chromatophore progenitors/xanthoblasts
ATP6V0C	5	2.31945e-39	0.763607	1	0.89	4.06368e-35	0.11	ATP6V0C	ATPase H+ transporting V0 subunit c	protein_coding	Chromatophore progenitors/xanthoblasts
FNIP2	5	4.29596e-39	0.714763	0.673	0.225	7.52651e-35	0.448	FNIP2	folliculin interacting protein 2	protein_coding	Chromatophore progenitors/xanthoblasts
DOCK10	5	9.03877e-39	0.808318	0.667	0.223	1.58359e-34	0.444	DOCK10	dedicator of cytokinesis 10	protein_coding	Chromatophore progenitors/xanthoblasts
ARHGAP5	5	1.45544e-38	1.5076	0.898	0.685	2.54993e-34	0.213	ARHGAP5	Rho GTPase activating protein 5	protein_coding	Chromatophore progenitors/xanthoblasts
MAML3	5	1.81138e-38	0.830634	0.544	0.143	3.17354e-34	0.401	MAML3	mastermind like transcriptional coactivator 3	protein_coding	Chromatophore progenitors/xanthoblasts
DBI	5	4.99495e-38	0.962703	0.966	0.841	8.75115e-34	0.125	DBI	diazepam binding inhibitor, acyl-CoA binding protein	protein_coding	Chromatophore progenitors/xanthoblasts
SNAI2	5	5.16386e-38	1.03485	0.789	0.369	9.04708e-34	0.42	SNAI2	snail family transcriptional repressor 2	protein_coding	Chromatophore progenitors/xanthoblasts
CD47	5	5.50085e-38	1.00814	0.864	0.482	9.63749e-34	0.382	CD47	CD47 molecule	protein_coding	Chromatophore progenitors/xanthoblasts
ATP6V0E1	5	1.35097e-37	0.885532	0.939	0.747	2.3669e-33	0.192	ATP6V0E1	ATPase H+ transporting V0 subunit e1	protein_coding	Chromatophore progenitors/xanthoblasts
LOC129324834	5	2.0317e-37	1.47431	0.932	0.683	3.55955e-33	0.249	LOC129324834	neuroblast differentiation-associated protein AHNAK-like	protein_coding	Chromatophore progenitors/xanthoblasts
SHISAL1	5	2.56761e-37	0.591853	0.517	0.138	4.49846e-33	0.379	SHISAL1	shisa like 1	protein_coding	Chromatophore progenitors/xanthoblasts
LOC129345753	5	2.74256e-37	0.610881	0.755	0.307	4.80497e-33	0.448	LOC129345753	gamma-aminobutyric acid receptor-associated protein-like 1	protein_coding	Chromatophore progenitors/xanthoblasts
NAV1	5	4.03272e-37	1.07818	0.912	0.564	7.06532e-33	0.348	NAV1	neuron navigator 1	protein_coding	Chromatophore progenitors/xanthoblasts
EFNA2	5	8.62495e-37	1.11923	0.891	0.563	1.51109e-32	0.328	EFNA2	ephrin A2	protein_coding	Chromatophore progenitors/xanthoblasts
MOB3B	5	8.66527e-37	0.743423	0.741	0.292	1.51816e-32	0.449	MOB3B	MOB kinase activator 3B	protein_coding	Chromatophore progenitors/xanthoblasts
TMEM242	5	9.12468e-37	0.835577	0.857	0.508	1.59864e-32	0.349	TMEM242	transmembrane protein 242	protein_coding	Chromatophore progenitors/xanthoblasts
GCLC	5	1.2953e-36	0.555629	0.476	0.124	2.26936e-32	0.352	GCLC	glutamate-cysteine ligase catalytic subunit	protein_coding	Chromatophore progenitors/xanthoblasts
CAVIN2	5	1.33395e-36	0.885203	0.891	0.499	2.33707e-32	0.392	CAVIN2	caveolae associated protein 2	protein_coding	Chromatophore progenitors/xanthoblasts
EIF5A2	5	1.57294e-36	0.710499	0.714	0.3	2.75579e-32	0.414	EIF5A2	eukaryotic translation initiation factor 5A2	protein_coding	Chromatophore progenitors/xanthoblasts
ZEB1	5	3.86245e-36	1.34861	0.918	0.637	6.76702e-32	0.281	ZEB1	zinc finger E-box binding homeobox 1	protein_coding	Chromatophore progenitors/xanthoblasts
LOC129324566	5	5.26293e-36	1.03136	0.728	0.29	9.22065e-32	0.438	LOC129324566	pleckstrin homology-like domain family A member 2	protein_coding	Chromatophore progenitors/xanthoblasts
RAP2B	5	5.61241e-36	1.14422	0.884	0.606	9.83293e-32	0.278	RAP2B	RAP2B, member of RAS oncogene family	protein_coding	Chromatophore progenitors/xanthoblasts
NOL4L	5	6.10579e-36	0.741782	0.612	0.211	1.06973e-31	0.401	NOL4L	nucleolar protein 4 like	protein_coding	Chromatophore progenitors/xanthoblasts
CMTM7	5	7.4101e-36	0.501363	0.51	0.144	1.29825e-31	0.366	CMTM7	CKLF like MARVEL transmembrane domain containing 7	protein_coding	Chromatophore progenitors/xanthoblasts
GPR137B	5	8.43131e-36	0.516137	0.469	0.122	1.47717e-31	0.347	GPR137B	G protein-coupled receptor 137B	protein_coding	Chromatophore progenitors/xanthoblasts
CLMN	5	1.00099e-35	0.507236	0.415	0.092	1.75374e-31	0.323	CLMN	calmin	protein_coding	Chromatophore progenitors/xanthoblasts
SVIP	5	1.28617e-35	0.749877	0.748	0.357	2.25337e-31	0.391	SVIP	small VCP interacting protein	protein_coding	Chromatophore progenitors/xanthoblasts
SOX8	5	1.65363e-35	0.845576	0.517	0.149	2.89717e-31	0.368	SOX8	SRY-box transcription factor 8	protein_coding	Chromatophore progenitors/xanthoblasts
PTDSS1	5	1.70126e-35	0.700564	0.694	0.288	2.98061e-31	0.406	PTDSS1	phosphatidylserine synthase 1	protein_coding	Chromatophore progenitors/xanthoblasts
ESYT1	5	1.84429e-35	0.670238	0.721	0.301	3.23119e-31	0.42	ESYT1	extended synaptotagmin 1	protein_coding	Chromatophore progenitors/xanthoblasts
ITGA1	5	2.36534e-35	1.05658	0.619	0.222	4.14407e-31	0.397	ITGA1	integrin subunit alpha 1	protein_coding	Chromatophore progenitors/xanthoblasts
LYRM1	5	2.65455e-35	0.836657	0.694	0.298	4.65078e-31	0.396	LYRM1	LYR motif containing 1	protein_coding	Chromatophore progenitors/xanthoblasts
GYPC	5	4.51161e-35	0.71617	0.646	0.21	7.90434e-31	0.436	GYPC	glycophorin C (Gerbich blood group)	protein_coding	Chromatophore progenitors/xanthoblasts
SCUBE2	5	4.66238e-35	0.919531	0.66	0.238	8.1685e-31	0.422	SCUBE2	signal peptide, CUB domain and EGF like domain containing 2	protein_coding	Chromatophore progenitors/xanthoblasts
TMEFF2	5	5.2525e-35	0.994895	0.857	0.393	9.20237e-31	0.464	TMEFF2	transmembrane protein with EGF like and two follistatin like domains 2	protein_coding	Chromatophore progenitors/xanthoblasts
MARCKSL1	5	5.72085e-35	0.966819	0.952	0.654	1.00229e-30	0.298	MARCKSL1	MARCKS like 1	protein_coding	Chromatophore progenitors/xanthoblasts
HMOX2	5	5.77472e-35	0.725476	0.741	0.32	1.01173e-30	0.421	HMOX2	heme oxygenase 2	protein_coding	Chromatophore progenitors/xanthoblasts
UGP2	5	8.42437e-35	0.884812	0.81	0.431	1.47595e-30	0.379	UGP2	UDP-glucose pyrophosphorylase 2	protein_coding	Chromatophore progenitors/xanthoblasts
MAGI1	5	9.08755e-35	0.880366	0.878	0.428	1.59214e-30	0.45	MAGI1	membrane associated guanylate kinase, WW and PDZ domain containing 1	protein_coding	Chromatophore progenitors/xanthoblasts
RERE	5	1.10949e-34	0.863347	0.973	0.762	1.94383e-30	0.211	RERE	arginine-glutamic acid dipeptide repeats	protein_coding	Chromatophore progenitors/xanthoblasts
DCTN2	5	1.23739e-34	0.759477	0.823	0.477	2.1679e-30	0.346	DCTN2	dynactin subunit 2	protein_coding	Chromatophore progenitors/xanthoblasts
GNAS	5	1.5527e-34	1.55959	0.986	0.867	2.72032e-30	0.119	GNAS	GNAS complex locus	protein_coding	Chromatophore progenitors/xanthoblasts
GNPTAB	5	1.64351e-34	0.702697	0.721	0.305	2.87943e-30	0.416	GNPTAB	N-acetylglucosamine-1-phosphate transferase subunits alpha and beta	protein_coding	Chromatophore progenitors/xanthoblasts
PARD3	5	1.91316e-34	0.913322	0.952	0.75	3.35186e-30	0.202	PARD3	par-3 family cell polarity regulator	protein_coding	Chromatophore progenitors/xanthoblasts
EMC6	5	2.15898e-34	0.958541	0.973	0.818	3.78253e-30	0.155	EMC6	ER membrane protein complex subunit 6	protein_coding	Chromatophore progenitors/xanthoblasts
MAP3K1	5	3.31952e-34	0.764191	0.687	0.27	5.8158e-30	0.417	MAP3K1	mitogen-activated protein kinase kinase kinase 1	protein_coding	Chromatophore progenitors/xanthoblasts
RABL6	5	3.38104e-34	0.761402	0.864	0.539	5.92359e-30	0.325	RABL6	RAB, member RAS oncogene family like 6	protein_coding	Chromatophore progenitors/xanthoblasts
CAMK2G	5	4.8417e-34	1.04404	0.864	0.526	8.48265e-30	0.338	CAMK2G	calcium/calmodulin dependent protein kinase II gamma	protein_coding	Chromatophore progenitors/xanthoblasts
BAG3	5	7.75138e-34	0.643893	0.395	0.083	1.35804e-29	0.312	BAG3	BAG cochaperone 3	protein_coding	Chromatophore progenitors/xanthoblasts
BAMBI	5	7.90654e-34	0.784676	0.687	0.251	1.38523e-29	0.436	BAMBI	BMP and activin membrane bound inhibitor	protein_coding	Chromatophore progenitors/xanthoblasts
LOC129333547	5	1.38795e-33	0.790234	0.537	0.176	2.43169e-29	0.361	LOC129333547	N-lysine methyltransferase KMT5A-like	protein_coding	Chromatophore progenitors/xanthoblasts
CMTM6	5	1.60558e-33	0.86427	0.776	0.398	2.81297e-29	0.378	CMTM6	CKLF like MARVEL transmembrane domain containing 6	protein_coding	Chromatophore progenitors/xanthoblasts
CAPN2	5	1.83026e-33	0.737503	0.721	0.314	3.20662e-29	0.407	CAPN2	calpain 2	protein_coding	Chromatophore progenitors/xanthoblasts
FAM83H	5	1.83844e-33	0.635869	0.435	0.109	3.22095e-29	0.326	FAM83H	family with sequence similarity 83 member H	protein_coding	Chromatophore progenitors/xanthoblasts
TSPAN7	5	2.18429e-33	0.605045	0.66	0.242	3.82688e-29	0.418	TSPAN7	tetraspanin 7	protein_coding	Chromatophore progenitors/xanthoblasts
ADI1	5	2.83966e-33	0.720621	0.789	0.387	4.97509e-29	0.402	ADI1	acireductone dioxygenase 1	protein_coding	Chromatophore progenitors/xanthoblasts
KANK2	5	3.68974e-33	0.950505	0.864	0.587	6.46443e-29	0.277	KANK2	KN motif and ankyrin repeat domains 2	protein_coding	Chromatophore progenitors/xanthoblasts
LOC129341394	5	5.25526e-33	0.697881	0.762	0.367	9.20721e-29	0.395	LOC129341394	pre-mRNA 3'-end-processing factor FIP1-like	protein_coding	Chromatophore progenitors/xanthoblasts
PRLR	5	9.59171e-33	0.668884	0.374	0.083	1.68047e-28	0.291	PRLR	prolactin receptor	protein_coding	Chromatophore progenitors/xanthoblasts
PSMB2	5	1.17648e-32	0.817519	0.966	0.794	2.06119e-28	0.172	PSMB2	proteasome 20S subunit beta 2	protein_coding	Chromatophore progenitors/xanthoblasts
SMIM29	5	1.44178e-32	0.613816	0.646	0.245	2.52599e-28	0.401	SMIM29	small integral membrane protein 29	protein_coding	Chromatophore progenitors/xanthoblasts
IDH1	5	1.91322e-32	0.746577	0.946	0.709	3.35197e-28	0.237	IDH1	isocitrate dehydrogenase (NADP(+)) 1	protein_coding	Chromatophore progenitors/xanthoblasts
MGAT4B	5	2.87976e-32	0.647894	0.633	0.232	5.04534e-28	0.401	MGAT4B	alpha-1,3-mannosyl-glycoprotein 4-beta-N-acetylglucosaminyltransferase B	protein_coding	Chromatophore progenitors/xanthoblasts
TSNARE1	5	4.79002e-32	0.926267	0.83	0.478	8.39212e-28	0.352	TSNARE1	t-SNARE domain containing 1	protein_coding	Chromatophore progenitors/xanthoblasts
ATP5MC2	5	1.0162e-31	0.691186	1	0.897	1.78038e-27	0.103	ATP5MC2	ATP synthase membrane subunit c locus 2	protein_coding	Chromatophore progenitors/xanthoblasts
LOC129332774	5	1.03221e-31	0.801613	0.837	0.519	1.80842e-27	0.318	LOC129332774	WASH complex subunit 2-like	protein_coding	Chromatophore progenitors/xanthoblasts
BCL2L10	5	1.37228e-31	1.43406	0.707	0.365	2.40423e-27	0.342	BCL2L10	BCL2 like 10	protein_coding	Chromatophore progenitors/xanthoblasts
GPM6B	5	1.42724e-31	0.989151	0.912	0.624	2.50052e-27	0.288	GPM6B	glycoprotein M6B	protein_coding	Chromatophore progenitors/xanthoblasts
MEIG1	5	1.45864e-31	0.642306	0.49	0.155	2.55553e-27	0.335	MEIG1	meiosis/spermiogenesis associated 1	protein_coding	Chromatophore progenitors/xanthoblasts
ALDOA	5	1.4761e-31	0.93583	0.912	0.687	2.58613e-27	0.225	ALDOA	aldolase, fructose-bisphosphate A	protein_coding	Chromatophore progenitors/xanthoblasts
BAIAP2L1	5	1.99358e-31	0.755653	0.612	0.24	3.49275e-27	0.372	BAIAP2L1	BAR/IMD domain containing adaptor protein 2 like 1	protein_coding	Chromatophore progenitors/xanthoblasts
SCAMP4	5	2.5161e-31	0.631441	0.687	0.29	4.4082e-27	0.397	SCAMP4	secretory carrier membrane protein 4	protein_coding	Chromatophore progenitors/xanthoblasts
BSG	5	2.59412e-31	0.789435	0.98	0.839	4.5449e-27	0.141	BSG	basigin (Ok blood group)	protein_coding	Chromatophore progenitors/xanthoblasts
PTPN14	5	4.31833e-31	0.716299	0.748	0.332	7.56571e-27	0.416	PTPN14	protein tyrosine phosphatase non-receptor type 14	protein_coding	Chromatophore progenitors/xanthoblasts
TNRC6C	5	5.16245e-31	0.827073	0.932	0.747	9.04462e-27	0.185	TNRC6C	trinucleotide repeat containing adaptor 6C	protein_coding	Chromatophore progenitors/xanthoblasts
ANXA6	5	5.37477e-31	0.689978	0.905	0.551	9.4166e-27	0.354	ANXA6	annexin A6	protein_coding	Chromatophore progenitors/xanthoblasts
RAB32	5	5.42216e-31	0.584397	0.544	0.18	9.49962e-27	0.364	RAB32	RAB32, member RAS oncogene family	protein_coding	Chromatophore progenitors/xanthoblasts
TSPAN14	5	6.14604e-31	1.02919	0.837	0.496	1.07679e-26	0.341	TSPAN14	tetraspanin 14	protein_coding	Chromatophore progenitors/xanthoblasts
STRN	5	8.82678e-31	0.79021	0.898	0.593	1.54645e-26	0.305	STRN	striatin	protein_coding	Chromatophore progenitors/xanthoblasts
VIT	5	9.42005e-31	0.686425	0.347	0.072	1.65039e-26	0.275	VIT	vitrin	protein_coding	Chromatophore progenitors/xanthoblasts
LDHB	5	1.71543e-30	0.813127	0.952	0.802	3.00543e-26	0.15	LDHB	lactate dehydrogenase B	protein_coding	Chromatophore progenitors/xanthoblasts
MIF	5	2.35044e-30	0.772737	0.973	0.858	4.11797e-26	0.115	MIF	macrophage migration inhibitory factor	protein_coding	Chromatophore progenitors/xanthoblasts
ARHGAP31	5	5.11413e-30	0.885867	0.85	0.503	8.95996e-26	0.347	ARHGAP31	Rho GTPase activating protein 31	protein_coding	Chromatophore progenitors/xanthoblasts
LOC129330656	5	8.38473e-30	0.987047	0.946	0.755	1.469e-25	0.191	LOC129330656	cytochrome b-c1 complex subunit 10	protein_coding	Chromatophore progenitors/xanthoblasts
EIF4EBP1	5	8.74634e-30	0.812283	0.823	0.438	1.53236e-25	0.385	EIF4EBP1	eukaryotic translation initiation factor 4E binding protein 1	protein_coding	Chromatophore progenitors/xanthoblasts
GNAL	5	9.58112e-30	0.692212	0.524	0.175	1.67861e-25	0.349	GNAL	G protein subunit alpha L	protein_coding	Chromatophore progenitors/xanthoblasts
LOC129346531	5	1.63403e-29	0.787153	0.986	0.819	2.86281e-25	0.167	LOC129346531	tubulin alpha-1B chain	protein_coding	Chromatophore progenitors/xanthoblasts
MBNL1	5	2.39056e-29	0.955576	0.959	0.822	4.18826e-25	0.137	MBNL1	muscleblind like splicing regulator 1	protein_coding	Chromatophore progenitors/xanthoblasts
AGRN	5	3.60631e-29	0.504495	0.653	0.23	6.31825e-25	0.423	AGRN	agrin	protein_coding	Chromatophore progenitors/xanthoblasts
PAM	5	3.64504e-29	0.817841	0.884	0.565	6.38611e-25	0.319	PAM	peptidylglycine alpha-amidating monooxygenase	protein_coding	Chromatophore progenitors/xanthoblasts
PLP2	5	3.77102e-29	0.795725	0.891	0.562	6.60683e-25	0.329	PLP2	proteolipid protein 2	protein_coding	Chromatophore progenitors/xanthoblasts
MSH6	5	5.89578e-29	0.826873	0.81	0.547	1.03294e-24	0.263	MSH6	mutS homolog 6	protein_coding	Chromatophore progenitors/xanthoblasts
BLOC1S1	5	6.09678e-29	0.689977	0.918	0.662	1.06816e-24	0.256	BLOC1S1	biogenesis of lysosomal organelles complex 1 subunit 1	protein_coding	Chromatophore progenitors/xanthoblasts
SLC25A5	5	7.13437e-29	0.812084	0.993	0.888	1.24994e-24	0.105	SLC25A5	solute carrier family 25 member 5	protein_coding	Chromatophore progenitors/xanthoblasts
CPED1	5	9.85634e-29	0.727981	0.776	0.369	1.72683e-24	0.407	CPED1	cadherin like and PC-esterase domain containing 1	protein_coding	Chromatophore progenitors/xanthoblasts
SPG21	5	1.0405e-28	0.62251	0.701	0.321	1.82296e-24	0.38	SPG21	SPG21 abhydrolase domain containing, maspardin	protein_coding	Chromatophore progenitors/xanthoblasts
CTSC	5	1.32899e-28	0.517647	0.517	0.174	2.32839e-24	0.343	CTSC	cathepsin C	protein_coding	Chromatophore progenitors/xanthoblasts
LOC129341848	5	1.50624e-28	0.674978	0.993	0.892	2.63894e-24	0.101	LOC129341848	cytochrome c oxidase subunit 5B, mitochondrial	protein_coding	Chromatophore progenitors/xanthoblasts
PPM1M	5	2.48637e-28	1.2292	0.565	0.227	4.35611e-24	0.338	PPM1M	protein phosphatase, Mg2+/Mn2+ dependent 1M	protein_coding	Chromatophore progenitors/xanthoblasts
RNLS	5	2.48733e-28	0.577164	0.388	0.102	4.35781e-24	0.286	RNLS	renalase, FAD dependent amine oxidase	protein_coding	Chromatophore progenitors/xanthoblasts
LOC129342305	5	2.61994e-28	0.584044	0.755	0.369	4.59014e-24	0.386	LOC129342305	syntaxin-binding protein 1	protein_coding	Chromatophore progenitors/xanthoblasts
ARHGAP21	5	3.97967e-28	0.734856	0.871	0.549	6.97238e-24	0.322	ARHGAP21	Rho GTPase activating protein 21	protein_coding	Chromatophore progenitors/xanthoblasts
ERMP1	5	5.02699e-28	0.636969	0.782	0.396	8.80729e-24	0.386	ERMP1	endoplasmic reticulum metallopeptidase 1	protein_coding	Chromatophore progenitors/xanthoblasts
GAPDHS	5	6.21284e-28	0.673882	0.395	0.106	1.08849e-23	0.289	GAPDHS	glyceraldehyde-3-phosphate dehydrogenase, spermatogenic	protein_coding	Chromatophore progenitors/xanthoblasts
DCTN3	5	7.97725e-28	0.688022	0.912	0.702	1.39762e-23	0.21	DCTN3	dynactin subunit 3	protein_coding	Chromatophore progenitors/xanthoblasts
IGFBPL1	5	8.96591e-28	0.833591	0.592	0.231	1.57083e-23	0.361	IGFBPL1	insulin like growth factor binding protein like 1	protein_coding	Chromatophore progenitors/xanthoblasts
BRD7	5	9.75373e-28	0.746252	0.946	0.725	1.70885e-23	0.221	BRD7	bromodomain containing 7	protein_coding	Chromatophore progenitors/xanthoblasts
USP46	5	1.51104e-27	0.620635	0.707	0.336	2.64733e-23	0.371	USP46	ubiquitin specific peptidase 46	protein_coding	Chromatophore progenitors/xanthoblasts
ATG3	5	2.04498e-27	0.658007	0.68	0.321	3.58281e-23	0.359	ATG3	autophagy related 3	protein_coding	Chromatophore progenitors/xanthoblasts
TPK1	5	2.2441e-27	0.730724	0.748	0.365	3.93166e-23	0.383	TPK1	thiamin pyrophosphokinase 1	protein_coding	Chromatophore progenitors/xanthoblasts
RHOJ	5	3.28186e-27	0.742345	0.612	0.246	5.74981e-23	0.366	RHOJ	ras homolog family member J	protein_coding	Chromatophore progenitors/xanthoblasts
GSKIP	5	3.56835e-27	0.662505	0.701	0.342	6.25175e-23	0.359	GSKIP	GSK3B interacting protein	protein_coding	Chromatophore progenitors/xanthoblasts
UBALD2	5	5.60356e-27	0.520064	0.585	0.224	9.81744e-23	0.361	UBALD2	UBA like domain containing 2	protein_coding	Chromatophore progenitors/xanthoblasts
PTPDC1	5	9.1758e-27	0.545738	0.544	0.198	1.6076e-22	0.346	PTPDC1	protein tyrosine phosphatase domain containing 1	protein_coding	Chromatophore progenitors/xanthoblasts
SLC9A9	5	1.19099e-26	0.568627	0.646	0.261	2.08662e-22	0.385	SLC9A9	solute carrier family 9 member A9	protein_coding	Chromatophore progenitors/xanthoblasts
TGFBR2	5	2.03098e-26	0.740762	0.789	0.407	3.55827e-22	0.382	TGFBR2	transforming growth factor beta receptor 2	protein_coding	Chromatophore progenitors/xanthoblasts
MAP7D1	5	2.06487e-26	0.587128	0.762	0.399	3.61766e-22	0.363	MAP7D1	MAP7 domain containing 1	protein_coding	Chromatophore progenitors/xanthoblasts
SOBP	5	3.32941e-26	1.03766	0.735	0.388	5.83313e-22	0.347	SOBP	sine oculis binding protein homolog	protein_coding	Chromatophore progenitors/xanthoblasts
ZCCHC24	5	3.35089e-26	0.934904	0.871	0.559	5.87077e-22	0.312	ZCCHC24	zinc finger CCHC-type containing 24	protein_coding	Chromatophore progenitors/xanthoblasts
RAB7A	5	3.49285e-26	0.644769	0.844	0.528	6.11946e-22	0.316	RAB7A	RAB7A, member RAS oncogene family	protein_coding	Chromatophore progenitors/xanthoblasts
RHOBTB1	5	3.722e-26	0.786399	0.687	0.338	6.52095e-22	0.349	RHOBTB1	Rho related BTB domain containing 1	protein_coding	Chromatophore progenitors/xanthoblasts
CDKN2AIPNL	5	4.03451e-26	0.567103	0.735	0.364	7.06847e-22	0.371	CDKN2AIPNL	CDKN2A interacting protein N-terminal like	protein_coding	Chromatophore progenitors/xanthoblasts
NIBAN2	5	4.22847e-26	0.66479	0.789	0.442	7.40827e-22	0.347	NIBAN2	niban apoptosis regulator 2	protein_coding	Chromatophore progenitors/xanthoblasts
TTYH2	5	4.35052e-26	0.726861	0.932	0.689	7.62211e-22	0.243	TTYH2	tweety family member 2	protein_coding	Chromatophore progenitors/xanthoblasts
MEF2C	5	5.8268e-26	0.813331	0.837	0.437	1.02086e-21	0.4	MEF2C	myocyte enhancer factor 2C	protein_coding	Chromatophore progenitors/xanthoblasts
LOC129345177	5	6.18696e-26	0.729042	0.946	0.798	1.08396e-21	0.148	LOC129345177	cystatin-B-like	protein_coding	Chromatophore progenitors/xanthoblasts
ADGRG1	5	7.47115e-26	0.507574	0.354	0.085	1.30895e-21	0.269	ADGRG1	adhesion G protein-coupled receptor G1	protein_coding	Chromatophore progenitors/xanthoblasts
LOC129345433	5	7.77497e-26	0.70464	0.905	0.655	1.36217e-21	0.25	LOC129345433	nicotinamide riboside kinase 2-like	protein_coding	Chromatophore progenitors/xanthoblasts
ATXN1	5	8.7524e-26	0.556429	0.83	0.446	1.53342e-21	0.384	ATXN1	ataxin 1	protein_coding	Chromatophore progenitors/xanthoblasts
GSTP1	5	1.01647e-25	0.553257	0.517	0.18	1.78086e-21	0.337	GSTP1	glutathione S-transferase pi 1	protein_coding	Chromatophore progenitors/xanthoblasts
PHTF2	5	1.15764e-25	0.701417	0.864	0.577	2.02819e-21	0.287	PHTF2	putative homeodomain transcription factor 2	protein_coding	Chromatophore progenitors/xanthoblasts
LONRF1	5	1.27929e-25	0.682138	0.687	0.336	2.24132e-21	0.351	LONRF1	LON peptidase N-terminal domain and ring finger 1	protein_coding	Chromatophore progenitors/xanthoblasts
ACP2	5	1.54956e-25	0.514342	0.592	0.239	2.71483e-21	0.353	ACP2	acid phosphatase 2, lysosomal	protein_coding	Chromatophore progenitors/xanthoblasts
ST3GAL4	5	1.78293e-25	0.862949	0.85	0.539	3.12369e-21	0.311	ST3GAL4	ST3 beta-galactoside alpha-2,3-sialyltransferase 4	protein_coding	Chromatophore progenitors/xanthoblasts
RNF145	5	2.71681e-25	0.829807	0.796	0.504	4.75986e-21	0.292	RNF145	ring finger protein 145	protein_coding	Chromatophore progenitors/xanthoblasts
ABCA1	5	2.96805e-25	0.649236	0.551	0.203	5.20003e-21	0.348	ABCA1	ATP binding cassette subfamily A member 1	protein_coding	Chromatophore progenitors/xanthoblasts
DMD	5	5.84695e-25	1.28611	0.925	0.679	1.02439e-20	0.246	DMD	dystrophin	protein_coding	Chromatophore progenitors/xanthoblasts
FYN	5	5.9895e-25	0.607916	0.864	0.558	1.04936e-20	0.306	FYN	FYN proto-oncogene, Src family tyrosine kinase	protein_coding	Chromatophore progenitors/xanthoblasts
AKT1	5	8.24127e-25	0.678958	0.891	0.626	1.44387e-20	0.265	AKT1	AKT serine/threonine kinase 1	protein_coding	Chromatophore progenitors/xanthoblasts
LOC129341925	5	8.55973e-25	0.741787	0.483	0.172	1.49966e-20	0.311	LOC129341925	cytochrome P450 2K6-like	protein_coding	Chromatophore progenitors/xanthoblasts
NFX1	5	8.61146e-25	0.600135	0.585	0.249	1.50873e-20	0.336	NFX1	nuclear transcription factor, X-box binding 1	protein_coding	Chromatophore progenitors/xanthoblasts
RAC1	5	1.56778e-24	0.663577	0.912	0.728	2.74675e-20	0.184	RAC1	Rac family small GTPase 1	protein_coding	Chromatophore progenitors/xanthoblasts
LOC129323834	5	2.32076e-24	0.625777	0.741	0.346	4.06597e-20	0.395	LOC129323834	nesprin-2-like	protein_coding	Chromatophore progenitors/xanthoblasts
STARD8	5	3.1627e-24	0.607465	0.646	0.282	5.54105e-20	0.364	STARD8	StAR related lipid transfer domain containing 8	protein_coding	Chromatophore progenitors/xanthoblasts
TSHZ1	5	3.43534e-24	0.696628	0.626	0.286	6.01871e-20	0.34	TSHZ1	teashirt zinc finger homeobox 1	protein_coding	Chromatophore progenitors/xanthoblasts
ZNF593	5	4.29111e-24	0.667854	0.912	0.698	7.51802e-20	0.214	ZNF593	zinc finger protein 593	protein_coding	Chromatophore progenitors/xanthoblasts
LOC129333261	5	4.29279e-24	0.675815	0.721	0.39	7.52097e-20	0.331	LOC129333261	uncharacterized LOC129333261	protein_coding	Chromatophore progenitors/xanthoblasts
ARHGEF2	5	5.22349e-24	0.539038	0.551	0.217	9.15156e-20	0.334	ARHGEF2	Rho/Rac guanine nucleotide exchange factor 2	protein_coding	Chromatophore progenitors/xanthoblasts
RALGDS	5	5.52221e-24	0.667103	0.769	0.412	9.6749e-20	0.357	RALGDS	ral guanine nucleotide dissociation stimulator	protein_coding	Chromatophore progenitors/xanthoblasts
EIF3F	5	5.73186e-24	0.611751	0.986	0.882	1.00422e-19	0.104	EIF3F	eukaryotic translation initiation factor 3 subunit F	protein_coding	Chromatophore progenitors/xanthoblasts
DPYSL3	5	6.40926e-24	0.720184	0.905	0.606	1.1229e-19	0.299	DPYSL3	dihydropyrimidinase like 3	protein_coding	Chromatophore progenitors/xanthoblasts
KRAS	5	6.8946e-24	0.620653	0.735	0.403	1.20793e-19	0.332	KRAS	KRAS proto-oncogene, GTPase	protein_coding	Chromatophore progenitors/xanthoblasts
DYNLT1	5	7.34536e-24	0.705744	0.85	0.562	1.28691e-19	0.288	DYNLT1	dynein light chain Tctex-type 1	protein_coding	Chromatophore progenitors/xanthoblasts
NR4A3	5	8.92086e-24	0.854358	0.626	0.264	1.56293e-19	0.362	NR4A3	nuclear receptor subfamily 4 group A member 3	protein_coding	Chromatophore progenitors/xanthoblasts
ADD1	5	1.27767e-23	0.641283	0.946	0.82	2.23848e-19	0.126	ADD1	adducin 1	protein_coding	Chromatophore progenitors/xanthoblasts
SETD7	5	1.48898e-23	0.54199	0.653	0.299	2.60869e-19	0.354	SETD7	SET domain containing 7, histone lysine methyltransferase	protein_coding	Chromatophore progenitors/xanthoblasts
ATP1B3	5	1.53324e-23	0.65712	0.844	0.571	2.68624e-19	0.273	ATP1B3	ATPase Na+/K+ transporting subunit beta 3	protein_coding	Chromatophore progenitors/xanthoblasts
NDUFA11	5	2.23251e-23	0.621878	0.986	0.872	3.91135e-19	0.114	NDUFA11	NADH:ubiquinone oxidoreductase subunit A11	protein_coding	Chromatophore progenitors/xanthoblasts
ANK2	5	2.43274e-23	0.775106	0.367	0.104	4.26217e-19	0.263	ANK2	ankyrin 2	protein_coding	Chromatophore progenitors/xanthoblasts
LOC129344327	5	2.53073e-23	0.672826	0.871	0.699	4.43384e-19	0.172	LOC129344327	cytochrome c oxidase subunit 4 isoform 1, mitochondrial	protein_coding	Chromatophore progenitors/xanthoblasts
TLE3	5	2.57537e-23	0.535093	0.741	0.4	4.51206e-19	0.341	TLE3	TLE family member 3, transcriptional corepressor	protein_coding	Chromatophore progenitors/xanthoblasts
KLF6	5	2.9463e-23	0.77259	0.837	0.545	5.16191e-19	0.292	KLF6	KLF transcription factor 6	protein_coding	Chromatophore progenitors/xanthoblasts
MTSS2	5	3.06572e-23	0.71174	0.925	0.631	5.37115e-19	0.294	MTSS2	MTSS I-BAR domain containing 2	protein_coding	Chromatophore progenitors/xanthoblasts
CLASP1	5	3.39911e-23	0.719288	0.85	0.64	5.95523e-19	0.21	CLASP1	cytoplasmic linker associated protein 1	protein_coding	Chromatophore progenitors/xanthoblasts
LRRK2	5	3.84729e-23	0.709769	0.776	0.465	6.74045e-19	0.311	LRRK2	leucine rich repeat kinase 2	protein_coding	Chromatophore progenitors/xanthoblasts
CDK2AP1	5	4.72961e-23	0.577821	0.735	0.421	8.28628e-19	0.314	CDK2AP1	cyclin dependent kinase 2 associated protein 1	protein_coding	Chromatophore progenitors/xanthoblasts
HPS5	5	5.04496e-23	0.765173	0.81	0.513	8.83877e-19	0.297	HPS5	HPS5 biogenesis of lysosomal organelles complex 2 subunit 2	protein_coding	Chromatophore progenitors/xanthoblasts
PIK3CB	5	8.50639e-23	0.671012	0.347	0.099	1.49032e-18	0.248	PIK3CB	phosphatidylinositol-4,5-bisphosphate 3-kinase catalytic subunit beta	protein_coding	Chromatophore progenitors/xanthoblasts
PPP2R5E	5	1.05491e-22	0.669149	0.912	0.702	1.8482e-18	0.21	PPP2R5E	protein phosphatase 2 regulatory subunit B'epsilon	protein_coding	Chromatophore progenitors/xanthoblasts
SH3GLB1	5	1.12086e-22	0.636811	0.864	0.595	1.96375e-18	0.269	SH3GLB1	SH3 domain containing GRB2 like, endophilin B1	protein_coding	Chromatophore progenitors/xanthoblasts
CISD2	5	1.30225e-22	0.710616	0.85	0.663	2.28154e-18	0.187	CISD2	CDGSH iron sulfur domain 2	protein_coding	Chromatophore progenitors/xanthoblasts
DPYSL2	5	1.35412e-22	0.594213	0.803	0.48	2.37241e-18	0.323	DPYSL2	dihydropyrimidinase like 2	protein_coding	Chromatophore progenitors/xanthoblasts
LOC129334064	5	1.4013e-22	0.650121	0.898	0.693	2.45508e-18	0.205	LOC129334064	cytochrome b-c1 complex subunit 7	protein_coding	Chromatophore progenitors/xanthoblasts
LOC129340886	5	1.43263e-22	0.617904	0.98	0.86	2.50997e-18	0.12	LOC129340886	cytochrome c oxidase subunit 6A, mitochondrial	protein_coding	Chromatophore progenitors/xanthoblasts
RNF144A	5	1.80902e-22	0.564467	0.605	0.271	3.16941e-18	0.334	RNF144A	ring finger protein 144A	protein_coding	Chromatophore progenitors/xanthoblasts
LOC129333182	5	1.81476e-22	0.605	0.986	0.835	3.17945e-18	0.151	LOC129333182	casein kinase II subunit alpha-like	protein_coding	Chromatophore progenitors/xanthoblasts
PAPSS1	5	1.99558e-22	0.633835	0.85	0.569	3.49625e-18	0.281	PAPSS1	3'-phosphoadenosine 5'-phosphosulfate synthase 1	protein_coding	Chromatophore progenitors/xanthoblasts
LOC129329162	5	2.1815e-22	0.55558	0.769	0.425	3.82199e-18	0.344	LOC129329162	aldehyde oxidase-like	protein_coding	Chromatophore progenitors/xanthoblasts
EFHD2	5	2.29473e-22	0.606472	0.599	0.264	4.02037e-18	0.335	EFHD2	EF-hand domain family member D2	protein_coding	Chromatophore progenitors/xanthoblasts
ANKRD28	5	2.29558e-22	0.918158	0.871	0.604	4.02186e-18	0.267	ANKRD28	ankyrin repeat domain 28	protein_coding	Chromatophore progenitors/xanthoblasts
HDDC3	5	2.94053e-22	0.581277	0.755	0.447	5.15181e-18	0.308	HDDC3	HD domain containing 3	protein_coding	Chromatophore progenitors/xanthoblasts
CDK19	5	3.07855e-22	0.815021	0.803	0.531	5.39361e-18	0.272	CDK19	cyclin dependent kinase 19	protein_coding	Chromatophore progenitors/xanthoblasts
LNPK	5	3.53093e-22	0.730364	0.803	0.54	6.18619e-18	0.263	LNPK	lunapark, ER junction formation factor	protein_coding	Chromatophore progenitors/xanthoblasts
CADM2	5	3.63775e-22	0.927398	0.81	0.469	6.37334e-18	0.341	CADM2	cell adhesion molecule 2	protein_coding	Chromatophore progenitors/xanthoblasts
SPTBN1	5	3.70185e-22	0.702655	0.946	0.761	6.48564e-18	0.185	SPTBN1	spectrin beta, non-erythrocytic 1	protein_coding	Chromatophore progenitors/xanthoblasts
MCUB	5	4.04109e-22	0.760567	0.626	0.303	7.07999e-18	0.323	MCUB	mitochondrial calcium uniporter dominant negative subunit beta	protein_coding	Chromatophore progenitors/xanthoblasts
NDUFAF3	5	4.34645e-22	0.691141	0.694	0.426	7.61498e-18	0.268	NDUFAF3	NADH:ubiquinone oxidoreductase complex assembly factor 3	protein_coding	Chromatophore progenitors/xanthoblasts
HOXC8	5	6.35506e-22	0.523572	0.469	0.171	1.11341e-17	0.298	HOXC8	homeobox C8	protein_coding	Chromatophore progenitors/xanthoblasts
AIDA	5	1.0491e-21	0.826859	0.871	0.691	1.83803e-17	0.18	AIDA	axin interactor, dorsalization associated	protein_coding	Chromatophore progenitors/xanthoblasts
CSDE1	5	1.112e-21	0.584996	0.966	0.834	1.94822e-17	0.132	CSDE1	cold shock domain containing E1	protein_coding	Chromatophore progenitors/xanthoblasts
ZNF462	5	1.162e-21	0.67862	0.796	0.479	2.03582e-17	0.317	ZNF462	zinc finger protein 462	protein_coding	Chromatophore progenitors/xanthoblasts
TOMM70	5	1.66949e-21	0.57088	0.844	0.621	2.92494e-17	0.223	TOMM70	translocase of outer mitochondrial membrane 70	protein_coding	Chromatophore progenitors/xanthoblasts
ST3GAL2	5	1.96421e-21	0.62643	0.633	0.333	3.4413e-17	0.3	ST3GAL2	ST3 beta-galactoside alpha-2,3-sialyltransferase 2	protein_coding	Chromatophore progenitors/xanthoblasts
IQGAP1	5	2.53738e-21	0.724053	0.85	0.621	4.44548e-17	0.229	IQGAP1	IQ motif containing GTPase activating protein 1	protein_coding	Chromatophore progenitors/xanthoblasts
MSN	5	3.07268e-21	0.566635	0.932	0.805	5.38334e-17	0.127	MSN	moesin	protein_coding	Chromatophore progenitors/xanthoblasts
WBP1L	5	3.14574e-21	0.624647	0.68	0.366	5.51134e-17	0.314	WBP1L	WW domain binding protein 1 like	protein_coding	Chromatophore progenitors/xanthoblasts
MDFIC	5	3.30351e-21	0.603221	0.68	0.377	5.78775e-17	0.303	MDFIC	MyoD family inhibitor domain containing	protein_coding	Chromatophore progenitors/xanthoblasts
SH3BGRL	5	4.39327e-21	0.757269	0.782	0.517	7.69701e-17	0.265	SH3BGRL	SH3 domain binding glutamate rich protein like	protein_coding	Chromatophore progenitors/xanthoblasts
ECI1	5	5.1988e-21	0.571025	0.898	0.648	9.1083e-17	0.25	ECI1	enoyl-CoA delta isomerase 1	protein_coding	Chromatophore progenitors/xanthoblasts
ATIC	5	6.54234e-21	0.686675	0.796	0.546	1.14622e-16	0.25	ATIC	5-aminoimidazole-4-carboxamide ribonucleotide formyltransferase/IMP cyclohydrolase	protein_coding	Chromatophore progenitors/xanthoblasts
ALDH2	5	7.76718e-21	0.615252	0.796	0.537	1.36081e-16	0.259	ALDH2	aldehyde dehydrogenase 2 family member	protein_coding	Chromatophore progenitors/xanthoblasts
CUTA	5	8.46584e-21	0.649365	0.959	0.815	1.48322e-16	0.144	CUTA	cutA divalent cation tolerance homolog	protein_coding	Chromatophore progenitors/xanthoblasts
HEXA	5	1.02892e-20	0.636276	0.741	0.464	1.80267e-16	0.277	HEXA	hexosaminidase subunit alpha	protein_coding	Chromatophore progenitors/xanthoblasts
VAMP3	5	1.12394e-20	0.572703	0.748	0.459	1.96914e-16	0.289	VAMP3	vesicle associated membrane protein 3	protein_coding	Chromatophore progenitors/xanthoblasts
KLC1	5	1.2377e-20	0.5831	0.701	0.393	2.16846e-16	0.308	KLC1	kinesin light chain 1	protein_coding	Chromatophore progenitors/xanthoblasts
PEPD	5	2.5791e-20	0.811862	0.837	0.614	4.51858e-16	0.223	PEPD	peptidase D	protein_coding	Chromatophore progenitors/xanthoblasts
BW219-gp05	5	3.30752e-20	0.692331	0.925	0.78	5.79478e-16	0.145	ND4L	NADH dehydrogenase subunit 4L	protein_coding	Chromatophore progenitors/xanthoblasts
LAMA4	5	3.56107e-20	0.579666	0.932	0.767	6.239e-16	0.165	LAMA4	laminin subunit alpha 4	protein_coding	Chromatophore progenitors/xanthoblasts
POLR2F	5	4.38006e-20	0.575177	0.789	0.585	7.67387e-16	0.204	POLR2F	RNA polymerase II, I and III subunit F	protein_coding	Chromatophore progenitors/xanthoblasts
CEP128	5	4.68359e-20	0.641597	0.442	0.175	8.20566e-16	0.267	CEP128	centrosomal protein 128	protein_coding	Chromatophore progenitors/xanthoblasts
ARHGAP15	5	4.82364e-20	0.659967	0.741	0.437	8.45101e-16	0.304	ARHGAP15	Rho GTPase activating protein 15	protein_coding	Chromatophore progenitors/xanthoblasts
CHCHD2	5	5.02951e-20	0.681677	1	0.866	8.8117e-16	0.134	CHCHD2	coiled-coil-helix-coiled-coil-helix domain containing 2	protein_coding	Chromatophore progenitors/xanthoblasts
REEP5	5	5.09823e-20	0.502778	0.932	0.706	8.93209e-16	0.226	REEP5	receptor accessory protein 5	protein_coding	Chromatophore progenitors/xanthoblasts
HSDL2	5	5.26743e-20	0.622989	0.721	0.47	9.22854e-16	0.251	HSDL2	hydroxysteroid dehydrogenase like 2	protein_coding	Chromatophore progenitors/xanthoblasts
MPZL3	5	6.14009e-20	0.595797	0.721	0.424	1.07574e-15	0.297	MPZL3	myelin protein zero like 3	protein_coding	Chromatophore progenitors/xanthoblasts
GLYR1	5	6.16458e-20	0.641687	0.81	0.633	1.08004e-15	0.177	GLYR1	glyoxylate reductase 1 homolog	protein_coding	Chromatophore progenitors/xanthoblasts
IGF2R	5	6.32591e-20	0.595113	0.694	0.378	1.1083e-15	0.316	IGF2R	insulin like growth factor 2 receptor	protein_coding	Chromatophore progenitors/xanthoblasts
LAMTOR5	5	6.98148e-20	0.511652	0.789	0.497	1.22316e-15	0.292	LAMTOR5	late endosomal/lysosomal adaptor, MAPK and MTOR activator 5	protein_coding	Chromatophore progenitors/xanthoblasts
RTN2	5	7.76386e-20	0.66084	0.667	0.39	1.36023e-15	0.277	RTN2	reticulon 2	protein_coding	Chromatophore progenitors/xanthoblasts
GDI2	5	1.51885e-19	0.560933	0.946	0.749	2.66103e-15	0.197	GDI2	GDP dissociation inhibitor 2	protein_coding	Chromatophore progenitors/xanthoblasts
IP6K2	5	1.56757e-19	0.604521	0.864	0.567	2.74638e-15	0.297	IP6K2	inositol hexakisphosphate kinase 2	protein_coding	Chromatophore progenitors/xanthoblasts
TNIP1	5	2.56992e-19	0.582572	0.714	0.448	4.5025e-15	0.266	TNIP1	TNFAIP3 interacting protein 1	protein_coding	Chromatophore progenitors/xanthoblasts
PLS3	5	2.86624e-19	0.700076	0.735	0.478	5.02164e-15	0.257	PLS3	plastin 3	protein_coding	Chromatophore progenitors/xanthoblasts
PPP1R12A	5	2.97553e-19	0.594797	0.905	0.761	5.21313e-15	0.144	PPP1R12A	protein phosphatase 1 regulatory subunit 12A	protein_coding	Chromatophore progenitors/xanthoblasts
PAFAH1B1	5	4.4598e-19	0.586951	0.905	0.739	7.81358e-15	0.166	PAFAH1B1	platelet activating factor acetylhydrolase 1b regulatory subunit 1	protein_coding	Chromatophore progenitors/xanthoblasts
CIAO2A	5	4.91724e-19	0.533935	0.741	0.451	8.615e-15	0.29	CIAO2A	cytosolic iron-sulfur assembly component 2A	protein_coding	Chromatophore progenitors/xanthoblasts
LYST	5	5.58836e-19	0.773793	0.728	0.474	9.79082e-15	0.254	LYST	lysosomal trafficking regulator	protein_coding	Chromatophore progenitors/xanthoblasts
MYL12B	5	6.08055e-19	0.527781	0.973	0.85	1.06531e-14	0.123	MYL12B	myosin light chain 12B	protein_coding	Chromatophore progenitors/xanthoblasts
GMPS	5	7.51032e-19	0.645568	0.707	0.438	1.31581e-14	0.269	GMPS	guanine monophosphate synthase	protein_coding	Chromatophore progenitors/xanthoblasts
DIXDC1	5	7.59037e-19	0.916637	0.633	0.343	1.32983e-14	0.29	DIXDC1	DIX domain containing 1	protein_coding	Chromatophore progenitors/xanthoblasts
PPFIBP1	5	8.34983e-19	0.668797	0.871	0.702	1.46289e-14	0.169	PPFIBP1	PPFIA binding protein 1	protein_coding	Chromatophore progenitors/xanthoblasts
STAU1	5	8.38938e-19	0.519658	0.918	0.806	1.46982e-14	0.112	STAU1	staufen double-stranded RNA binding protein 1	protein_coding	Chromatophore progenitors/xanthoblasts
ATP5PO	5	8.53775e-19	0.604246	0.966	0.853	1.49581e-14	0.113	ATP5PO	ATP synthase peripheral stalk subunit OSCP	protein_coding	Chromatophore progenitors/xanthoblasts
FMNL3	5	8.75835e-19	0.592301	0.714	0.422	1.53446e-14	0.292	FMNL3	formin like 3	protein_coding	Chromatophore progenitors/xanthoblasts
LOC129343676	5	1.03784e-18	0.533845	0.81	0.479	1.8183e-14	0.331	LOC129343676	uncharacterized LOC129343676	lncRNA	Chromatophore progenitors/xanthoblasts
MLLT10	5	1.26192e-18	0.519917	0.891	0.631	2.21088e-14	0.26	MLLT10	MLLT10 histone lysine methyltransferase DOT1L cofactor	protein_coding	Chromatophore progenitors/xanthoblasts
TCP1	5	1.5108e-18	0.509221	0.939	0.821	2.64693e-14	0.118	TCP1	t-complex 1	protein_coding	Chromatophore progenitors/xanthoblasts
ABCA5	5	1.87041e-18	0.590291	0.762	0.48	3.27696e-14	0.282	ABCA5	ATP binding cassette subfamily A member 5	protein_coding	Chromatophore progenitors/xanthoblasts
TMEM50A	5	3.52431e-18	0.535608	0.864	0.621	6.17459e-14	0.243	TMEM50A	transmembrane protein 50A	protein_coding	Chromatophore progenitors/xanthoblasts
ROCK2	5	5.99563e-18	0.828264	0.905	0.756	1.05043e-13	0.149	ROCK2	Rho associated coiled-coil containing protein kinase 2	protein_coding	Chromatophore progenitors/xanthoblasts
SRGAP2	5	6.09247e-18	0.609402	0.878	0.692	1.0674e-13	0.186	SRGAP2	SLIT-ROBO Rho GTPase activating protein 2	protein_coding	Chromatophore progenitors/xanthoblasts
CDK14	5	7.23407e-18	0.608625	0.776	0.501	1.26741e-13	0.275	CDK14	cyclin dependent kinase 14	protein_coding	Chromatophore progenitors/xanthoblasts
RPL22L1	5	7.44945e-18	0.596536	0.918	0.739	1.30514e-13	0.179	RPL22L1	ribosomal protein L22 like 1	protein_coding	Chromatophore progenitors/xanthoblasts
CLIC1	5	8.14194e-18	0.568289	0.939	0.758	1.42647e-13	0.181	CLIC1	chloride intracellular channel 1	protein_coding	Chromatophore progenitors/xanthoblasts
LOC129323807	5	9.55839e-18	0.521379	0.714	0.445	1.67463e-13	0.269	LOC129323807	cytochrome c oxidase assembly protein COX16 homolog, mitochondrial	protein_coding	Chromatophore progenitors/xanthoblasts
ARL2	5	1.11741e-17	0.501903	0.762	0.546	1.9577e-13	0.216	ARL2	ADP ribosylation factor like GTPase 2	protein_coding	Chromatophore progenitors/xanthoblasts
BCAP31	5	2.03556e-17	0.53231	0.891	0.728	3.5663e-13	0.163	BCAP31	B cell receptor associated protein 31	protein_coding	Chromatophore progenitors/xanthoblasts
GADD45B	5	2.10396e-17	0.739564	0.85	0.638	3.68614e-13	0.212	GADD45B	growth arrest and DNA damage inducible beta	protein_coding	Chromatophore progenitors/xanthoblasts
WDFY3	5	2.91849e-17	0.536247	0.701	0.422	5.11319e-13	0.279	WDFY3	WD repeat and FYVE domain containing 3	protein_coding	Chromatophore progenitors/xanthoblasts
SMG1	5	3.04683e-17	0.512227	0.755	0.511	5.33805e-13	0.244	SMG1	SMG1 nonsense mediated mRNA decay associated PI3K related kinase	protein_coding	Chromatophore progenitors/xanthoblasts
ZMIZ2	5	3.08977e-17	0.534169	0.701	0.413	5.41328e-13	0.288	ZMIZ2	zinc finger MIZ-type containing 2	protein_coding	Chromatophore progenitors/xanthoblasts
PLEC	5	3.30898e-17	0.664995	0.755	0.482	5.79734e-13	0.273	PLEC	plectin	protein_coding	Chromatophore progenitors/xanthoblasts
CUX1	5	3.38042e-17	0.503334	0.925	0.747	5.92249e-13	0.178	CUX1	cut like homeobox 1	protein_coding	Chromatophore progenitors/xanthoblasts
PPP1R3B	5	4.38633e-17	0.544083	0.51	0.237	7.68484e-13	0.273	PPP1R3B	protein phosphatase 1 regulatory subunit 3B	protein_coding	Chromatophore progenitors/xanthoblasts
RAB30	5	4.71498e-17	0.556192	0.612	0.338	8.26064e-13	0.274	RAB30	RAB30, member RAS oncogene family	protein_coding	Chromatophore progenitors/xanthoblasts
AKT3	5	5.27926e-17	0.565938	0.98	0.863	9.24926e-13	0.117	AKT3	AKT serine/threonine kinase 3	protein_coding	Chromatophore progenitors/xanthoblasts
AP3B1	5	6.71088e-17	0.596319	0.912	0.748	1.17575e-12	0.164	AP3B1	adaptor related protein complex 3 subunit beta 1	protein_coding	Chromatophore progenitors/xanthoblasts
SLC44A2	5	7.4153e-17	0.51181	0.864	0.649	1.29916e-12	0.215	SLC44A2	solute carrier family 44 member 2	protein_coding	Chromatophore progenitors/xanthoblasts
ID2	5	7.63383e-17	0.788041	0.878	0.628	1.33745e-12	0.25	ID2	inhibitor of DNA binding 2	protein_coding	Chromatophore progenitors/xanthoblasts
EIF1AX	5	7.69398e-17	0.502294	0.925	0.799	1.34799e-12	0.126	EIF1AX	eukaryotic translation initiation factor 1A X-linked	protein_coding	Chromatophore progenitors/xanthoblasts
DIP2C	5	7.88595e-17	0.607827	0.973	0.833	1.38162e-12	0.14	DIP2C	disco interacting protein 2 homolog C	protein_coding	Chromatophore progenitors/xanthoblasts
LOC129334356	5	9.72736e-17	0.721856	0.735	0.499	1.70423e-12	0.236	LOC129334356	A-kinase anchor protein 2-like	protein_coding	Chromatophore progenitors/xanthoblasts
NOP53	5	1.09286e-16	0.545778	0.952	0.8	1.9147e-12	0.152	NOP53	NOP53 ribosome biogenesis factor	protein_coding	Chromatophore progenitors/xanthoblasts
FAM172A	5	2.5953e-16	0.55352	0.905	0.772	4.54696e-12	0.133	FAM172A	family with sequence similarity 172 member A	protein_coding	Chromatophore progenitors/xanthoblasts
MRPS6	5	2.71289e-16	1.49738	0.592	0.332	4.75299e-12	0.26	MRPS6	mitochondrial ribosomal protein S6	protein_coding	Chromatophore progenitors/xanthoblasts
HEG1	5	4.46604e-16	0.575514	0.259	0.074	7.8245e-12	0.185	HEG1	heart development protein with EGF like domains 1	protein_coding	Chromatophore progenitors/xanthoblasts
DHRS7	5	6.44406e-16	0.598247	0.776	0.563	1.129e-11	0.213	DHRS7	dehydrogenase/reductase 7	protein_coding	Chromatophore progenitors/xanthoblasts
ABTB2	5	7.97124e-16	1.10688	0.612	0.363	1.39656e-11	0.249	ABTB2	ankyrin repeat and BTB domain containing 2	protein_coding	Chromatophore progenitors/xanthoblasts
PFKL	5	8.21364e-16	0.602974	0.51	0.254	1.43903e-11	0.256	PFKL	phosphofructokinase, liver type	protein_coding	Chromatophore progenitors/xanthoblasts
TPD52	5	9.80747e-16	0.56253	0.81	0.577	1.71827e-11	0.233	TPD52	tumor protein D52	protein_coding	Chromatophore progenitors/xanthoblasts
GRB10	5	9.99892e-16	0.513983	0.735	0.455	1.75181e-11	0.28	GRB10	growth factor receptor bound protein 10	protein_coding	Chromatophore progenitors/xanthoblasts
APC	5	1.06768e-15	0.608766	0.871	0.643	1.87057e-11	0.228	APC	APC regulator of WNT signaling pathway	protein_coding	Chromatophore progenitors/xanthoblasts
LIMCH1	5	1.35608e-15	0.549111	0.714	0.421	2.37586e-11	0.293	LIMCH1	LIM and calponin homology domains 1	protein_coding	Chromatophore progenitors/xanthoblasts
CHSY1	5	1.47901e-15	0.582197	0.694	0.448	2.59123e-11	0.246	CHSY1	chondroitin sulfate synthase 1	protein_coding	Chromatophore progenitors/xanthoblasts
MRPS35	5	1.9205e-15	0.530532	0.891	0.735	3.36471e-11	0.156	MRPS35	mitochondrial ribosomal protein S35	protein_coding	Chromatophore progenitors/xanthoblasts
SDCBP	5	2.5912e-15	0.512148	0.898	0.767	4.53978e-11	0.131	SDCBP	syndecan binding protein	protein_coding	Chromatophore progenitors/xanthoblasts
SOX4	5	3.19392e-15	0.995393	0.81	0.592	5.59575e-11	0.218	SOX4	SRY-box transcription factor 4	protein_coding	Chromatophore progenitors/xanthoblasts
COMMD3	5	6.20595e-15	0.535912	0.735	0.495	1.08728e-10	0.24	COMMD3	COMM domain containing 3	protein_coding	Chromatophore progenitors/xanthoblasts
TJP1	5	8.4256e-15	0.629314	0.646	0.432	1.47616e-10	0.214	TJP1	tight junction protein 1	protein_coding	Chromatophore progenitors/xanthoblasts
TULP4	5	9.92529e-15	0.643575	0.762	0.541	1.73891e-10	0.221	TULP4	TUB like protein 4	protein_coding	Chromatophore progenitors/xanthoblasts
DYNC1H1	5	1.02748e-14	0.654609	0.844	0.671	1.80015e-10	0.173	DYNC1H1	dynein cytoplasmic 1 heavy chain 1	protein_coding	Chromatophore progenitors/xanthoblasts
ADAMTS17	5	1.29706e-14	0.552396	0.68	0.424	2.27246e-10	0.256	ADAMTS17	ADAM metallopeptidase with thrombospondin type 1 motif 17	protein_coding	Chromatophore progenitors/xanthoblasts
RSU1	5	1.44981e-14	0.570463	0.782	0.653	2.54007e-10	0.129	RSU1	Ras suppressor protein 1	protein_coding	Chromatophore progenitors/xanthoblasts
PPP1CA	5	1.68009e-14	0.504187	0.81	0.613	2.94352e-10	0.197	PPP1CA	protein phosphatase 1 catalytic subunit alpha	protein_coding	Chromatophore progenitors/xanthoblasts
NUBPL	5	2.59915e-14	0.613542	0.673	0.448	4.55371e-10	0.225	NUBPL	NUBP iron-sulfur cluster assembly factor, mitochondrial	protein_coding	Chromatophore progenitors/xanthoblasts
NEK1	5	2.73933e-14	0.540506	0.626	0.368	4.79931e-10	0.258	NEK1	NIMA related kinase 1	protein_coding	Chromatophore progenitors/xanthoblasts
DOCK7	5	2.9882e-14	0.650644	0.857	0.711	5.23533e-10	0.146	DOCK7	dedicator of cytokinesis 7	protein_coding	Chromatophore progenitors/xanthoblasts
RAD23B	5	3.64101e-14	0.510776	0.796	0.631	6.37904e-10	0.165	RAD23B	RAD23 homolog B, nucleotide excision repair protein	protein_coding	Chromatophore progenitors/xanthoblasts
PITPNC1	5	1.65173e-13	0.567044	0.66	0.381	2.89383e-09	0.279	PITPNC1	phosphatidylinositol transfer protein cytoplasmic 1	protein_coding	Chromatophore progenitors/xanthoblasts
FABP3	5	1.82014e-13	0.517036	0.592	0.33	3.18889e-09	0.262	FABP3	fatty acid binding protein 3	protein_coding	Chromatophore progenitors/xanthoblasts
CDC42SE2	5	2.76756e-13	0.549819	0.517	0.291	4.84876e-09	0.226	CDC42SE2	CDC42 small effector 2	protein_coding	Chromatophore progenitors/xanthoblasts
PIK3R3	5	6.56809e-13	0.509104	0.707	0.469	1.15073e-08	0.238	PIK3R3	phosphoinositide-3-kinase regulatory subunit 3	protein_coding	Chromatophore progenitors/xanthoblasts
NDUFC1	5	7.37024e-13	0.561741	0.905	0.794	1.29127e-08	0.111	NDUFC1	NADH:ubiquinone oxidoreductase subunit C1	protein_coding	Chromatophore progenitors/xanthoblasts
NSMCE2	5	8.19507e-13	0.538739	0.66	0.423	1.43578e-08	0.237	NSMCE2	NSE2 (MMS21) homolog, SMC5-SMC6 complex SUMO ligase	protein_coding	Chromatophore progenitors/xanthoblasts
PIM3	5	1.13203e-12	0.514122	0.721	0.472	1.98331e-08	0.249	PIM3	Pim-3 proto-oncogene, serine/threonine kinase	protein_coding	Chromatophore progenitors/xanthoblasts
UGCG	5	1.38283e-12	0.591927	0.503	0.277	2.42273e-08	0.226	UGCG	UDP-glucose ceramide glucosyltransferase	protein_coding	Chromatophore progenitors/xanthoblasts
CSGALNACT2	5	1.75206e-12	0.616559	0.612	0.411	3.0696e-08	0.201	CSGALNACT2	chondroitin sulfate N-acetylgalactosaminyltransferase 2	protein_coding	Chromatophore progenitors/xanthoblasts
FER	5	5.21237e-12	0.516125	0.837	0.694	9.13208e-08	0.143	FER	FER tyrosine kinase	protein_coding	Chromatophore progenitors/xanthoblasts
TIAM2	5	5.79475e-12	0.567753	0.769	0.553	1.01524e-07	0.216	TIAM2	TIAM Rac1 associated GEF 2	protein_coding	Chromatophore progenitors/xanthoblasts
S100A10	5	1.08443e-11	0.606206	0.966	0.833	1.89991e-07	0.133	S100A10	S100 calcium binding protein A10	protein_coding	Chromatophore progenitors/xanthoblasts
CAT	5	1.331e-11	0.575188	0.755	0.597	2.33192e-07	0.158	CAT	catalase	protein_coding	Chromatophore progenitors/xanthoblasts
NDUFA13	5	1.92831e-11	0.55407	0.816	0.707	3.3784e-07	0.109	NDUFA13	NADH:ubiquinone oxidoreductase subunit A13	protein_coding	Chromatophore progenitors/xanthoblasts
OSBPL10	5	2.03131e-11	0.637983	0.646	0.447	3.55885e-07	0.199	OSBPL10	oxysterol binding protein like 10	protein_coding	Chromatophore progenitors/xanthoblasts
HS6ST3	5	2.45211e-11	1.16736	0.34	0.156	4.29609e-07	0.184	HS6ST3	heparan sulfate 6-O-sulfotransferase 3	protein_coding	Chromatophore progenitors/xanthoblasts
NPAS3	5	4.59293e-11	0.561447	0.871	0.67	8.04682e-07	0.201	NPAS3	neuronal PAS domain protein 3	protein_coding	Chromatophore progenitors/xanthoblasts
LOC129336462	5	5.45486e-11	0.633199	0.374	0.181	9.55691e-07	0.193	LOC129336462	uncharacterized LOC129336462	protein_coding	Chromatophore progenitors/xanthoblasts
ARVCF	5	6.15552e-11	0.695851	0.728	0.557	1.07845e-06	0.171	ARVCF	ARVCF delta catenin family member	protein_coding	Chromatophore progenitors/xanthoblasts
LOC129323934	5	7.82482e-11	0.597414	0.837	0.684	1.37091e-06	0.153	LOC129323934	neurabin-1-like	protein_coding	Chromatophore progenitors/xanthoblasts
BCO2	5	1.09851e-10	0.550645	0.741	0.587	1.92459e-06	0.154	BCO2	beta-carotene oxygenase 2	protein_coding	Chromatophore progenitors/xanthoblasts
KIF26A	5	1.39763e-10	1.01799	0.558	0.38	2.44865e-06	0.178	KIF26A	kinesin family member 26A	protein_coding	Chromatophore progenitors/xanthoblasts
CACNA1C	5	2.78812e-10	0.637403	0.585	0.381	4.88478e-06	0.204	CACNA1C	calcium voltage-gated channel subunit alpha1 C	protein_coding	Chromatophore progenitors/xanthoblasts
MEF2A	5	5.08096e-10	0.55502	0.803	0.672	8.90184e-06	0.131	MEF2A	myocyte enhancer factor 2A	protein_coding	Chromatophore progenitors/xanthoblasts
SDCCAG8	5	8.20635e-10	0.541289	0.401	0.209	1.43775e-05	0.192	SDCCAG8	SHH signaling and ciliogenesis regulator SDCCAG8	protein_coding	Chromatophore progenitors/xanthoblasts
CCNL1	5	1.81916e-09	0.516045	0.769	0.613	3.18717e-05	0.156	CCNL1	cyclin L1	protein_coding	Chromatophore progenitors/xanthoblasts
SIK1	5	8.56601e-09	0.638217	0.633	0.485	0.000150076	0.148	SIK1	salt inducible kinase 1	protein_coding	Chromatophore progenitors/xanthoblasts
DPP4	5	4.06542e-08	0.518577	0.694	0.539	0.000712262	0.155	DPP4	dipeptidyl peptidase 4	protein_coding	Chromatophore progenitors/xanthoblasts
ARHGAP18	5	5.15102e-08	0.533517	0.401	0.225	0.000902458	0.176	ARHGAP18	Rho GTPase activating protein 18	protein_coding	Chromatophore progenitors/xanthoblasts
PKNOX1	5	4.70869e-07	0.516488	0.456	0.306	0.00824963	0.15	PKNOX1	PBX/knotted 1 homeobox 1	protein_coding	Chromatophore progenitors/xanthoblasts
AMD1	5	7.56187e-07	0.501739	0.592	0.437	0.0132484	0.155	AMD1	adenosylmethionine decarboxylase 1	protein_coding	Chromatophore progenitors/xanthoblasts
PCSK6	6	5.9878e-108	2.15668	0.709	0.104	1.04906e-103	0.605	PCSK6	proprotein convertase subtilisin/kexin type 6	protein_coding	Fibroblasts
SLC26A7	6	7.1139e-103	1.84058	0.532	0.051	1.24635e-98	0.481	SLC26A7	solute carrier family 26 member 7	protein_coding	Fibroblasts
TCF7	6	4.85098e-93	1.76115	0.887	0.213	8.49891e-89	0.674	TCF7	transcription factor 7	protein_coding	Fibroblasts
LRRTM4	6	8.27102e-91	2.34052	0.546	0.065	1.44908e-86	0.481	LRRTM4	leucine rich repeat transmembrane neuronal 4	protein_coding	Fibroblasts
LOC129338419	6	2.10681e-87	1.26681	0.511	0.059	3.69113e-83	0.452	LOC129338419	C-X-C motif chemokine 2-like	protein_coding	Fibroblasts
LINGO1	6	2.11447e-82	1.49743	0.901	0.223	3.70456e-78	0.678	LINGO1	leucine rich repeat and Ig domain containing 1	protein_coding	Fibroblasts
ADCYAP1R1	6	3.42935e-82	1.57946	0.709	0.127	6.00822e-78	0.582	ADCYAP1R1	ADCYAP receptor type I	protein_coding	Fibroblasts
LOC129339119	6	9.39286e-77	0.565277	0.27	0.013	1.64563e-72	0.257	LOC129339119	matrix metalloproteinase-9-like	protein_coding	Fibroblasts
PRDM1	6	1.11205e-76	2.62358	0.837	0.225	1.94832e-72	0.612	PRDM1	PR/SET domain 1	protein_coding	Fibroblasts
PAH	6	7.772e-72	0.957931	0.738	0.156	1.36165e-67	0.582	PAH	phenylalanine hydroxylase	protein_coding	Fibroblasts
PLCB1	6	3.37019e-68	1.89121	0.986	0.418	5.90458e-64	0.568	PLCB1	phospholipase C beta 1	protein_coding	Fibroblasts
SRD5A2	6	8.53733e-68	0.671772	0.369	0.035	1.49574e-63	0.334	SRD5A2	steroid 5 alpha-reductase 2	protein_coding	Fibroblasts
EGFLAM	6	1.29812e-67	1.79854	0.78	0.202	2.2743e-63	0.578	EGFLAM	EGF like, fibronectin type III and laminin G domains	protein_coding	Fibroblasts
TRPS1	6	3.35662e-62	2.03018	1	0.676	5.88079e-58	0.324	TRPS1	transcriptional repressor GATA binding 1	protein_coding	Fibroblasts
PLXNA4	6	1.67376e-58	2.08964	0.972	0.545	2.93242e-54	0.427	PLXNA4	plexin A4	protein_coding	Fibroblasts
LOC129333389	6	7.58752e-58	1.5995	0.972	0.432	1.32933e-53	0.54	LOC129333389	cadherin-10	protein_coding	Fibroblasts
PITX2	6	2.55198e-57	0.839454	0.539	0.101	4.47107e-53	0.438	PITX2	paired like homeodomain 2	protein_coding	Fibroblasts
TAFA3	6	5.93808e-54	0.722907	0.411	0.06	1.04035e-49	0.351	TAFA3	TAFA chemokine like family member 3	protein_coding	Fibroblasts
NBL1	6	1.8284e-53	1.33528	0.823	0.322	3.20336e-49	0.501	NBL1	NBL1, DAN family BMP antagonist	protein_coding	Fibroblasts
SEMA3F	6	4.65827e-53	1.26055	0.986	0.533	8.16129e-49	0.453	SEMA3F	semaphorin 3F	protein_coding	Fibroblasts
NOTUM	6	3.88681e-52	1.95017	0.369	0.051	6.8097e-48	0.318	NOTUM	notum, palmitoleoyl-protein carboxylesterase	protein_coding	Fibroblasts
WIF1	6	4.05561e-51	1.79541	0.851	0.397	7.10543e-47	0.454	WIF1	WNT inhibitory factor 1	protein_coding	Fibroblasts
HES1	6	1.16144e-49	1.43441	0.858	0.345	2.03485e-45	0.513	HES1	hes family bHLH transcription factor 1	protein_coding	Fibroblasts
NKD1	6	1.20115e-48	1.66719	1	0.772	2.10442e-44	0.228	NKD1	NKD inhibitor of WNT signaling pathway 1	protein_coding	Fibroblasts
CAMK4	6	5.54978e-48	1.52566	0.426	0.077	9.72321e-44	0.349	CAMK4	calcium/calmodulin dependent protein kinase IV	protein_coding	Fibroblasts
SEMA3A	6	1.83398e-47	2.08679	0.922	0.515	3.21313e-43	0.407	SEMA3A	semaphorin 3A	protein_coding	Fibroblasts
GLIS1	6	3.13295e-47	2.60463	0.766	0.3	5.48892e-43	0.466	GLIS1	GLIS family zinc finger 1	protein_coding	Fibroblasts
LOC129324215	6	7.45899e-47	0.831486	0.56	0.128	1.30681e-42	0.432	LOC129324215	collagen alpha-1(XIX) chain-like	protein_coding	Fibroblasts
LOC129337684	6	3.62975e-46	1.15422	0.929	0.539	6.35932e-42	0.39	LOC129337684	tumor necrosis factor receptor superfamily member 16-like	protein_coding	Fibroblasts
ACKR3	6	7.92952e-45	1.00869	0.759	0.283	1.38925e-40	0.476	ACKR3	atypical chemokine receptor 3	protein_coding	Fibroblasts
PI15	6	1.50393e-44	1.11983	0.667	0.206	2.63488e-40	0.461	PI15	peptidase inhibitor 15	protein_coding	Fibroblasts
ARHGAP28	6	3.55472e-44	1.15354	0.887	0.392	6.22787e-40	0.495	ARHGAP28	Rho GTPase activating protein 28	protein_coding	Fibroblasts
CTNNA2	6	1.46329e-43	1.28625	0.844	0.355	2.56369e-39	0.489	CTNNA2	catenin alpha 2	protein_coding	Fibroblasts
RIMS1	6	8.21718e-42	1.29019	0.858	0.37	1.43965e-37	0.488	RIMS1	regulating synaptic membrane exocytosis 1	protein_coding	Fibroblasts
FGFR1	6	8.2959e-42	1.17705	0.986	0.632	1.45344e-37	0.354	FGFR1	fibroblast growth factor receptor 1	protein_coding	Fibroblasts
TANC1	6	2.04407e-41	1.12439	0.965	0.585	3.58121e-37	0.38	TANC1	tetratricopeptide repeat, ankyrin repeat and coiled-coil containing 1	protein_coding	Fibroblasts
MAL2	6	2.64973e-41	0.739804	0.532	0.131	4.64232e-37	0.401	MAL2	mal, T cell differentiation protein 2	protein_coding	Fibroblasts
RGS16	6	5.4423e-41	0.573655	0.433	0.085	9.53491e-37	0.348	RGS16	regulator of G protein signaling 16	protein_coding	Fibroblasts
PTCH1	6	1.56412e-40	1.30187	0.972	0.628	2.74034e-36	0.344	PTCH1	patched 1	protein_coding	Fibroblasts
MEGF9	6	2.73973e-40	0.738143	0.532	0.13	4.8e-36	0.402	MEGF9	multiple EGF like domains 9	protein_coding	Fibroblasts
LEF1	6	4.08452e-40	1.12812	0.972	0.663	7.15608e-36	0.309	LEF1	lymphoid enhancer binding factor 1	protein_coding	Fibroblasts
JAG1	6	5.13149e-40	1.27174	0.894	0.487	8.99037e-36	0.407	JAG1	jagged canonical Notch ligand 1	protein_coding	Fibroblasts
HAS2	6	5.67303e-40	0.772977	0.66	0.21	9.93916e-36	0.45	HAS2	hyaluronan synthase 2	protein_coding	Fibroblasts
ROBO2	6	1.04332e-39	1.45662	0.986	0.659	1.82789e-35	0.327	ROBO2	roundabout guidance receptor 2	protein_coding	Fibroblasts
ALX4	6	1.09171e-39	1.09516	0.809	0.327	1.91267e-35	0.482	ALX4	ALX homeobox 4	protein_coding	Fibroblasts
SPATA13	6	2.73824e-39	0.793323	0.305	0.045	4.79739e-35	0.26	SPATA13	spermatogenesis associated 13	protein_coding	Fibroblasts
MYO1B	6	3.74006e-39	1.05733	0.972	0.6	6.55259e-35	0.372	MYO1B	myosin IB	protein_coding	Fibroblasts
LMO7	6	7.13127e-39	1.37874	0.787	0.37	1.2494e-34	0.417	LMO7	LIM domain 7	protein_coding	Fibroblasts
LAMB1	6	9.57607e-39	0.950721	0.986	0.794	1.67773e-34	0.192	LAMB1	laminin subunit beta 1	protein_coding	Fibroblasts
LOC129331697	6	9.70409e-39	1.21442	0.936	0.537	1.70016e-34	0.399	LOC129331697	glypican-5-like	protein_coding	Fibroblasts
HS3ST6	6	1.72292e-38	0.94836	0.936	0.481	3.01855e-34	0.455	HS3ST6	heparan sulfate-glucosamine 3-sulfotransferase 6	protein_coding	Fibroblasts
APCDD1	6	5.68184e-38	1.17084	0.972	0.742	9.95459e-34	0.23	APCDD1	APC down-regulated 1	protein_coding	Fibroblasts
WFDC1	6	1.67705e-37	0.867272	0.603	0.178	2.93819e-33	0.425	WFDC1	WAP four-disulfide core domain 1	protein_coding	Fibroblasts
PALLD	6	3.53274e-37	1.07973	0.809	0.367	6.18936e-33	0.442	PALLD	palladin, cytoskeletal associated protein	protein_coding	Fibroblasts
RFLNA	6	1.99739e-36	0.729688	0.652	0.229	3.49943e-32	0.423	RFLNA	refilin A	protein_coding	Fibroblasts
SMS	6	3.50021e-36	1.2149	0.83	0.457	6.13236e-32	0.373	SMS	spermine synthase	protein_coding	Fibroblasts
FARP1	6	1.51053e-35	1.1586	0.95	0.661	2.64645e-31	0.289	FARP1	FERM, ARH/RhoGEF and pleckstrin domain protein 1	protein_coding	Fibroblasts
NTN1	6	2.74057e-35	1.32525	0.66	0.265	4.80148e-31	0.395	NTN1	netrin 1	protein_coding	Fibroblasts
PRR16	6	6.40208e-35	1.3008	1	0.74	1.12164e-30	0.26	PRR16	proline rich 16	protein_coding	Fibroblasts
LOC129334349	6	1.43569e-34	1.29356	0.865	0.529	2.51533e-30	0.336	LOC129334349	transducin-like enhancer protein 4	protein_coding	Fibroblasts
ASAP3	6	2.81871e-34	0.906355	0.901	0.553	4.93838e-30	0.348	ASAP3	ArfGAP with SH3 domain, ankyrin repeat and PH domain 3	protein_coding	Fibroblasts
GADD45G	6	4.49988e-34	1.53946	0.496	0.137	7.88379e-30	0.359	GADD45G	growth arrest and DNA damage inducible gamma	protein_coding	Fibroblasts
COL15A1	6	5.22102e-34	0.697919	0.709	0.278	9.14723e-30	0.431	COL15A1	collagen type XV alpha 1 chain	protein_coding	Fibroblasts
FST	6	1.26752e-33	0.777269	0.383	0.08	2.2207e-29	0.303	FST	follistatin	protein_coding	Fibroblasts
APCDD1L	6	1.55275e-33	0.93351	0.787	0.333	2.72042e-29	0.454	APCDD1L	APC down-regulated 1 like	protein_coding	Fibroblasts
SIPA1L2	6	3.14429e-33	1.54365	0.837	0.499	5.50879e-29	0.338	SIPA1L2	signal induced proliferation associated 1 like 2	protein_coding	Fibroblasts
CCDC50	6	6.64027e-33	1.0933	0.929	0.681	1.16338e-28	0.248	CCDC50	coiled-coil domain containing 50	protein_coding	Fibroblasts
UNC13C	6	1.43819e-32	0.907433	0.716	0.32	2.51971e-28	0.396	UNC13C	unc-13 homolog C	protein_coding	Fibroblasts
LAMC1	6	1.51471e-31	1.17576	0.901	0.643	2.65378e-27	0.258	LAMC1	laminin subunit gamma 1	protein_coding	Fibroblasts
COL27A1	6	2.8216e-31	1.13734	0.965	0.63	4.94344e-27	0.335	COL27A1	collagen type XXVII alpha 1 chain	protein_coding	Fibroblasts
CUX1	6	5.20894e-31	0.928051	0.979	0.745	9.12606e-27	0.234	CUX1	cut like homeobox 1	protein_coding	Fibroblasts
ROBO1	6	1.0444e-30	0.933713	0.993	0.858	1.8298e-26	0.135	ROBO1	roundabout guidance receptor 1	protein_coding	Fibroblasts
CACNA1G	6	1.07877e-30	0.764373	0.809	0.375	1.89001e-26	0.434	CACNA1G	calcium voltage-gated channel subunit alpha1 G	protein_coding	Fibroblasts
B4GALNT3	6	1.36425e-30	0.643327	0.482	0.139	2.39016e-26	0.343	B4GALNT3	beta-1,4-N-acetyl-galactosaminyltransferase 3	protein_coding	Fibroblasts
LOC129323551	6	1.31266e-29	1.50192	0.298	0.057	2.29979e-25	0.241	LOC129323551	uncharacterized LOC129323551	protein_coding	Fibroblasts
TMEM100	6	2.30639e-29	0.931741	0.894	0.59	4.04079e-25	0.304	TMEM100	transmembrane protein 100	protein_coding	Fibroblasts
AXIN2	6	2.94647e-29	0.817629	0.908	0.613	5.16221e-25	0.295	AXIN2	axin 2	protein_coding	Fibroblasts
ALX1	6	4.96368e-29	0.858657	0.702	0.282	8.69636e-25	0.42	ALX1	ALX homeobox 1	protein_coding	Fibroblasts
DIP2B	6	5.22815e-29	1.1133	0.943	0.744	9.15972e-25	0.199	DIP2B	disco interacting protein 2 homolog B	protein_coding	Fibroblasts
PRRX1	6	5.81738e-29	1.04668	0.929	0.653	1.01921e-24	0.276	PRRX1	paired related homeobox 1	protein_coding	Fibroblasts
LOC129346324	6	6.38871e-29	0.819296	0.986	0.717	1.1193e-24	0.269	LOC129346324	twist-related protein 2-like	protein_coding	Fibroblasts
NLGN1	6	1.65068e-28	0.91862	0.319	0.065	2.89199e-24	0.254	NLGN1	neuroligin 1	protein_coding	Fibroblasts
EXTL1	6	1.75538e-28	0.61958	0.681	0.266	3.07542e-24	0.415	EXTL1	exostosin like glycosyltransferase 1	protein_coding	Fibroblasts
ARHGEF40	6	2.82099e-28	0.792533	0.809	0.461	4.94238e-24	0.348	ARHGEF40	Rho guanine nucleotide exchange factor 40	protein_coding	Fibroblasts
ROBO3	6	4.23804e-28	0.71627	0.929	0.56	7.42504e-24	0.369	ROBO3	roundabout guidance receptor 3	protein_coding	Fibroblasts
EPS8	6	6.40498e-28	0.648601	0.411	0.111	1.12215e-23	0.3	EPS8	epidermal growth factor receptor pathway substrate 8	protein_coding	Fibroblasts
PDZD2	6	4.67451e-27	0.876578	0.837	0.488	8.18974e-23	0.349	PDZD2	PDZ domain containing 2	protein_coding	Fibroblasts
NRXN3	6	7.70901e-27	1.26033	0.496	0.167	1.35062e-22	0.329	NRXN3	neurexin 3	protein_coding	Fibroblasts
EFNA5	6	1.54635e-26	0.946527	1	0.849	2.70921e-22	0.151	EFNA5	ephrin A5	protein_coding	Fibroblasts
NEXN	6	2.25822e-26	0.721186	0.752	0.351	3.9564e-22	0.401	NEXN	nexilin F-actin binding protein	protein_coding	Fibroblasts
ANKRD13B	6	3.10523e-26	0.789783	0.681	0.358	5.44036e-22	0.323	ANKRD13B	ankyrin repeat domain 13B	protein_coding	Fibroblasts
MXRA5	6	3.17328e-26	1.16143	0.695	0.34	5.55959e-22	0.355	MXRA5	matrix remodeling associated 5	protein_coding	Fibroblasts
MDGA1	6	5.32045e-26	0.586688	0.355	0.087	9.32143e-22	0.268	MDGA1	MAM domain containing glycosylphosphatidylinositol anchor 1	protein_coding	Fibroblasts
EFNB2	6	6.73876e-26	0.748008	0.61	0.238	1.18063e-21	0.372	EFNB2	ephrin B2	protein_coding	Fibroblasts
TFPI	6	9.10419e-26	0.634457	0.383	0.106	1.59505e-21	0.277	TFPI	tissue factor pathway inhibitor	protein_coding	Fibroblasts
TNS1	6	1.42535e-25	0.779268	0.894	0.571	2.49721e-21	0.323	TNS1	tensin 1	protein_coding	Fibroblasts
RBMS3	6	1.43294e-25	0.815924	0.993	0.881	2.51051e-21	0.112	RBMS3	RNA binding motif single stranded interacting protein 3	protein_coding	Fibroblasts
KIAA1143	6	1.55456e-25	1.15913	0.794	0.515	2.72358e-21	0.279	KIAA1143	KIAA1143 ortholog	protein_coding	Fibroblasts
PTGFRN	6	1.67592e-25	0.63151	0.44	0.136	2.93622e-21	0.304	PTGFRN	prostaglandin F2 receptor inhibitor	protein_coding	Fibroblasts
ROR2	6	1.70684e-25	1.01282	0.872	0.571	2.99039e-21	0.301	ROR2	receptor tyrosine kinase like orphan receptor 2	protein_coding	Fibroblasts
SLK	6	4.55218e-25	0.848641	0.879	0.707	7.97542e-21	0.172	SLK	STE20 like kinase	protein_coding	Fibroblasts
CCDC88A	6	5.28122e-25	0.898271	0.965	0.809	9.25269e-21	0.156	CCDC88A	coiled-coil domain containing 88A	protein_coding	Fibroblasts
CACNA2D3	6	5.75348e-25	1.51135	0.738	0.425	1.00801e-20	0.313	CACNA2D3	calcium voltage-gated channel auxiliary subunit alpha2delta 3	protein_coding	Fibroblasts
TNS3	6	7.63655e-25	0.812053	0.773	0.402	1.33792e-20	0.371	TNS3	tensin 3	protein_coding	Fibroblasts
DBN1	6	1.17211e-24	0.732792	0.879	0.667	2.05354e-20	0.212	DBN1	drebrin 1	protein_coding	Fibroblasts
GPM6A	6	1.17453e-24	0.883791	0.681	0.315	2.05778e-20	0.366	GPM6A	glycoprotein M6A	protein_coding	Fibroblasts
ISM1	6	1.59215e-24	0.758697	0.83	0.448	2.78945e-20	0.382	ISM1	isthmin 1	protein_coding	Fibroblasts
GLI3	6	2.32849e-24	0.793893	0.972	0.759	4.07951e-20	0.213	GLI3	GLI family zinc finger 3	protein_coding	Fibroblasts
RDH10	6	2.90619e-24	1.77853	0.709	0.426	5.09164e-20	0.283	RDH10	retinol dehydrogenase 10	protein_coding	Fibroblasts
SEMA3C	6	4.33499e-24	1.1557	0.957	0.703	7.5949e-20	0.254	SEMA3C	semaphorin 3C	protein_coding	Fibroblasts
SYNPO	6	7.00301e-24	0.981914	0.638	0.298	1.22693e-19	0.34	SYNPO	synaptopodin	protein_coding	Fibroblasts
PCDH11X	6	1.27609e-23	0.793568	0.518	0.185	2.23571e-19	0.333	PCDH11X	protocadherin 11 X-linked	protein_coding	Fibroblasts
CTTN	6	2.06972e-23	0.842618	0.922	0.738	3.62615e-19	0.184	CTTN	cortactin	protein_coding	Fibroblasts
PAPLN	6	4.37909e-23	0.727914	0.305	0.074	7.67216e-19	0.231	PAPLN	papilin, proteoglycan like sulfated glycoprotein	protein_coding	Fibroblasts
SDC2	6	4.55137e-23	0.754234	0.986	0.866	7.97399e-19	0.12	SDC2	syndecan 2	protein_coding	Fibroblasts
CTBP2	6	4.57057e-23	0.806524	0.965	0.774	8.00764e-19	0.191	CTBP2	C-terminal binding protein 2	protein_coding	Fibroblasts
CBLB	6	5.547e-23	1.28221	0.858	0.582	9.71834e-19	0.276	CBLB	Cbl proto-oncogene B	protein_coding	Fibroblasts
TNFRSF19	6	5.92448e-23	0.869561	0.773	0.447	1.03797e-18	0.326	TNFRSF19	TNF receptor superfamily member 19	protein_coding	Fibroblasts
FSCN1	6	7.08703e-23	0.758245	0.943	0.75	1.24165e-18	0.193	FSCN1	fascin actin-bundling protein 1	protein_coding	Fibroblasts
COL26A1	6	1.02961e-22	0.700664	0.766	0.381	1.80388e-18	0.385	COL26A1	collagen type XXVI alpha 1 chain	protein_coding	Fibroblasts
FBN3	6	1.99155e-22	0.729182	0.851	0.523	3.4892e-18	0.328	FBN3	fibrillin 3	protein_coding	Fibroblasts
STARD9	6	2.56682e-22	0.78329	0.901	0.69	4.49707e-18	0.211	STARD9	StAR related lipid transfer domain containing 9	protein_coding	Fibroblasts
PLEKHA5	6	3.33387e-22	0.757846	0.879	0.688	5.84095e-18	0.191	PLEKHA5	pleckstrin homology domain containing A5	protein_coding	Fibroblasts
ITGA1	6	3.58162e-22	0.618183	0.567	0.226	6.275e-18	0.341	ITGA1	integrin subunit alpha 1	protein_coding	Fibroblasts
TNK2	6	3.65562e-22	0.645632	0.801	0.475	6.40465e-18	0.326	TNK2	tyrosine kinase non receptor 2	protein_coding	Fibroblasts
NDNF	6	4.31606e-22	1.21843	0.915	0.63	7.56173e-18	0.285	NDNF	neuron derived neurotrophic factor	protein_coding	Fibroblasts
GADD45A	6	5.06814e-22	0.511389	0.433	0.148	8.87938e-18	0.285	GADD45A	growth arrest and DNA damage inducible alpha	protein_coding	Fibroblasts
FCHSD2	6	5.80925e-22	0.650222	0.794	0.489	1.01778e-17	0.305	FCHSD2	FCH and double SH3 domains 2	protein_coding	Fibroblasts
QDPR	6	6.23075e-22	0.754971	0.858	0.605	1.09163e-17	0.253	QDPR	quinoid dihydropteridine reductase	protein_coding	Fibroblasts
SLIT1	6	1.82769e-21	0.673388	0.362	0.103	3.20211e-17	0.259	SLIT1	slit guidance ligand 1	protein_coding	Fibroblasts
LOC129334357	6	2.46773e-21	1.22405	0.383	0.122	4.32347e-17	0.261	LOC129334357	paralemmin-2-like	protein_coding	Fibroblasts
HECW1	6	3.07046e-21	0.626451	0.418	0.137	5.37944e-17	0.281	HECW1	HECT, C2 and WW domain containing E3 ubiquitin protein ligase 1	protein_coding	Fibroblasts
CACNA1D	6	3.78038e-21	0.786035	0.44	0.159	6.62322e-17	0.281	CACNA1D	calcium voltage-gated channel subunit alpha1 D	protein_coding	Fibroblasts
RASAL2	6	5.44136e-21	0.584051	0.766	0.427	9.53327e-17	0.339	RASAL2	RAS protein activator like 2	protein_coding	Fibroblasts
NGFR	6	7.00155e-21	0.811404	0.681	0.349	1.22667e-16	0.332	NGFR	nerve growth factor receptor	protein_coding	Fibroblasts
SNTA1	6	9.72394e-21	0.663618	0.823	0.546	1.70363e-16	0.277	SNTA1	syntrophin alpha 1	protein_coding	Fibroblasts
LAP3	6	1.09748e-20	1.02818	0.73	0.442	1.92278e-16	0.288	LAP3	leucine aminopeptidase 3	protein_coding	Fibroblasts
PPP1R16B	6	1.21216e-20	0.748717	0.645	0.312	2.12371e-16	0.333	PPP1R16B	protein phosphatase 1 regulatory subunit 16B	protein_coding	Fibroblasts
FOXD1	6	2.25754e-20	0.895976	0.83	0.455	3.9552e-16	0.375	FOXD1	forkhead box D1	protein_coding	Fibroblasts
LOC129337397	6	2.28127e-20	0.697092	0.787	0.503	3.99678e-16	0.284	LOC129337397	serum paraoxonase/arylesterase 2-like	protein_coding	Fibroblasts
LSAMP	6	2.37047e-20	0.9383	0.936	0.744	4.15307e-16	0.192	LSAMP	limbic system associated membrane protein	protein_coding	Fibroblasts
TEAD3	6	2.71611e-20	0.572931	0.83	0.541	4.75862e-16	0.289	TEAD3	TEA domain transcription factor 3	protein_coding	Fibroblasts
NUAK1	6	3.28269e-20	0.715017	0.567	0.255	5.75126e-16	0.312	NUAK1	NUAK family kinase 1	protein_coding	Fibroblasts
LAMA5	6	4.40861e-20	0.680182	0.362	0.109	7.72388e-16	0.253	LAMA5	laminin subunit alpha 5	protein_coding	Fibroblasts
LHFPL6	6	6.94363e-20	0.683849	0.908	0.727	1.21652e-15	0.181	LHFPL6	LHFPL tetraspan subfamily member 6	protein_coding	Fibroblasts
LOC129329091	6	8.07442e-20	0.666454	0.816	0.598	1.41464e-15	0.218	LOC129329091	serine/threonine-protein phosphatase 2A catalytic subunit alpha isoform	protein_coding	Fibroblasts
NHERF2	6	2.64869e-19	0.7166	0.879	0.722	4.6405e-15	0.157	NHERF2	NHERF family PDZ scaffold protein 2	protein_coding	Fibroblasts
LOC129345295	6	3.11222e-19	0.642501	0.851	0.648	5.4526e-15	0.203	LOC129345295	tropomodulin-3-like	protein_coding	Fibroblasts
LOC129335413	6	4.36016e-19	0.532409	0.574	0.27	7.639e-15	0.304	LOC129335413	mitogen-activated protein kinase 12-like	protein_coding	Fibroblasts
LOC129331093	6	4.61916e-19	0.661235	0.716	0.381	8.09277e-15	0.335	LOC129331093	flavin-containing monooxygenase 1-like	protein_coding	Fibroblasts
STK38	6	4.68188e-19	0.809319	0.865	0.658	8.20266e-15	0.207	STK38	serine/threonine kinase 38	protein_coding	Fibroblasts
MEX3A	6	5.04715e-19	0.522348	0.638	0.34	8.84261e-15	0.298	MEX3A	mex-3 RNA binding family member A	protein_coding	Fibroblasts
GNG2	6	5.52893e-19	0.713194	0.865	0.639	9.68669e-15	0.226	GNG2	G protein subunit gamma 2	protein_coding	Fibroblasts
KLF5	6	8.27812e-19	0.845338	0.709	0.436	1.45033e-14	0.273	KLF5	KLF transcription factor 5	protein_coding	Fibroblasts
CACHD1	6	1.10818e-18	0.778804	0.879	0.692	1.94154e-14	0.187	CACHD1	cache domain containing 1	protein_coding	Fibroblasts
MTSS2	6	1.51524e-17	0.643569	0.872	0.635	2.6547e-13	0.237	MTSS2	MTSS I-BAR domain containing 2	protein_coding	Fibroblasts
SCUBE1	6	3.48173e-17	1.03728	0.312	0.099	6.09999e-13	0.213	SCUBE1	signal peptide, CUB domain and EGF like domain containing 1	protein_coding	Fibroblasts
COL13A1	6	3.60917e-17	0.647694	0.525	0.224	6.32326e-13	0.301	COL13A1	collagen type XIII alpha 1 chain	protein_coding	Fibroblasts
IER5L	6	4.01644e-17	0.603469	0.894	0.658	7.03681e-13	0.236	IER5L	immediate early response 5 like	protein_coding	Fibroblasts
CDK6	6	4.87243e-17	0.647827	0.738	0.476	8.5365e-13	0.262	CDK6	cyclin dependent kinase 6	protein_coding	Fibroblasts
FREM1	6	5.12058e-17	0.658531	0.426	0.155	8.97126e-13	0.271	FREM1	FRAS1 related extracellular matrix 1	protein_coding	Fibroblasts
LOC129324534	6	6.30755e-17	0.604416	0.929	0.626	1.10508e-12	0.303	LOC129324534	TGF-beta receptor type-2-like	protein_coding	Fibroblasts
GLI2	6	7.34943e-17	0.714137	0.95	0.755	1.28762e-12	0.195	GLI2	GLI family zinc finger 2	protein_coding	Fibroblasts
FGFR4	6	9.84757e-17	0.626371	0.539	0.249	1.72529e-12	0.29	FGFR4	fibroblast growth factor receptor 4	protein_coding	Fibroblasts
LOC129327368	6	1.04427e-16	0.74989	0.851	0.509	1.82957e-12	0.342	LOC129327368	collagen alpha-1(XXIII) chain-like	protein_coding	Fibroblasts
HGF	6	1.06149e-16	0.667596	0.766	0.486	1.85974e-12	0.28	HGF	hepatocyte growth factor	protein_coding	Fibroblasts
LIN7C	6	1.17248e-16	0.573943	0.567	0.303	2.05418e-12	0.264	LIN7C	lin-7 homolog C, crumbs cell polarity complex component	protein_coding	Fibroblasts
PREX1	6	1.48688e-16	0.596738	0.894	0.695	2.60501e-12	0.199	PREX1	phosphatidylinositol-3,4,5-trisphosphate dependent Rac exchange factor 1	protein_coding	Fibroblasts
HS6ST2	6	1.89907e-16	0.637063	0.518	0.235	3.32716e-12	0.283	HS6ST2	heparan sulfate 6-O-sulfotransferase 2	protein_coding	Fibroblasts
IQCA1	6	2.33406e-16	0.512596	0.688	0.412	4.08927e-12	0.276	IQCA1	IQ motif containing with AAA domain 1	protein_coding	Fibroblasts
OLA1	6	2.39338e-16	0.645435	0.837	0.713	4.1932e-12	0.124	OLA1	Obg like ATPase 1	protein_coding	Fibroblasts
ZEB2	6	2.74668e-16	0.523341	0.993	0.888	4.81218e-12	0.105	ZEB2	zinc finger E-box binding homeobox 2	protein_coding	Fibroblasts
BICC1	6	2.9283e-16	0.651409	0.943	0.786	5.13038e-12	0.157	BICC1	BicC family RNA binding protein 1	protein_coding	Fibroblasts
FRMD4A	6	3.76733e-16	0.565856	0.837	0.576	6.60036e-12	0.261	FRMD4A	FERM domain containing 4A	protein_coding	Fibroblasts
COL24A1	6	3.96873e-16	0.646752	0.929	0.684	6.95322e-12	0.245	COL24A1	collagen type XXIV alpha 1 chain	protein_coding	Fibroblasts
DAB2IP	6	1.05463e-15	0.525977	0.667	0.406	1.84771e-11	0.261	DAB2IP	DAB2 interacting protein	protein_coding	Fibroblasts
NRG3	6	1.06413e-15	1.09551	0.702	0.446	1.86435e-11	0.256	NRG3	neuregulin 3	protein_coding	Fibroblasts
ENPP2	6	1.1913e-15	1.53435	0.475	0.24	2.08715e-11	0.235	ENPP2	ectonucleotide pyrophosphatase/phosphodiesterase 2	protein_coding	Fibroblasts
ARID5B	6	2.30639e-15	0.622834	0.936	0.806	4.0408e-11	0.13	ARID5B	AT-rich interaction domain 5B	protein_coding	Fibroblasts
ANOS1	6	2.56487e-15	0.580017	0.411	0.165	4.49366e-11	0.246	ANOS1	anosmin 1	protein_coding	Fibroblasts
AOPEP	6	3.5093e-15	1.02454	0.865	0.742	6.14829e-11	0.123	AOPEP	aminopeptidase O (putative)	protein_coding	Fibroblasts
LOC129333261	6	1.77029e-14	0.740806	0.638	0.395	3.10154e-10	0.243	LOC129333261	uncharacterized LOC129333261	protein_coding	Fibroblasts
SRPX	6	2.03547e-14	0.876776	0.816	0.633	3.56615e-10	0.183	SRPX	sushi repeat containing protein X-linked	protein_coding	Fibroblasts
ST8SIA6	6	2.44504e-14	0.598062	0.73	0.455	4.28371e-10	0.275	ST8SIA6	ST8 alpha-N-acetyl-neuraminide alpha-2,8-sialyltransferase 6	protein_coding	Fibroblasts
LOC129343075	6	2.77459e-14	0.630532	0.652	0.437	4.86108e-10	0.215	LOC129343075	potassium channel subfamily K member 6-like	protein_coding	Fibroblasts
LOC129341006	6	2.9037e-14	0.533047	0.511	0.244	5.08729e-10	0.267	LOC129341006	transmembrane protein 132D-like	protein_coding	Fibroblasts
FBXW7	6	2.97884e-14	0.566767	0.723	0.481	5.21892e-10	0.242	FBXW7	F-box and WD repeat domain containing 7	protein_coding	Fibroblasts
RBP5	6	3.16253e-14	0.501608	0.589	0.32	5.54075e-10	0.269	RBP5	retinol binding protein 5	protein_coding	Fibroblasts
SIPA1L1	6	4.13885e-14	0.616541	0.879	0.71	7.25126e-10	0.169	SIPA1L1	signal induced proliferation associated 1 like 1	protein_coding	Fibroblasts
CAMK2D	6	9.3265e-14	0.516564	0.858	0.686	1.634e-09	0.172	CAMK2D	calcium/calmodulin dependent protein kinase II delta	protein_coding	Fibroblasts
PAK3	6	9.94906e-14	0.639406	0.582	0.314	1.74308e-09	0.268	PAK3	p21 (RAC1) activated kinase 3	protein_coding	Fibroblasts
CNTFR	6	1.41738e-13	0.669846	0.922	0.789	2.48325e-09	0.133	CNTFR	ciliary neurotrophic factor receptor	protein_coding	Fibroblasts
ID1	6	2.97272e-13	0.932852	0.667	0.436	5.20821e-09	0.231	ID1	inhibitor of DNA binding 1	protein_coding	Fibroblasts
LRP6	6	3.08184e-13	0.61515	0.738	0.516	5.39938e-09	0.222	LRP6	LDL receptor related protein 6	protein_coding	Fibroblasts
CHDH	6	4.15732e-13	0.58218	0.468	0.237	7.28362e-09	0.231	CHDH	choline dehydrogenase	protein_coding	Fibroblasts
AHDC1	6	5.14885e-13	0.580607	0.95	0.803	9.02079e-09	0.147	AHDC1	AT-hook DNA binding motif containing 1	protein_coding	Fibroblasts
PCDH7	6	8.40717e-13	0.822853	0.908	0.759	1.47294e-08	0.149	PCDH7	protocadherin 7	protein_coding	Fibroblasts
FBLN2	6	8.64853e-13	0.575966	0.546	0.288	1.51522e-08	0.258	FBLN2	fibulin 2	protein_coding	Fibroblasts
PPFIA1	6	9.96571e-13	0.515118	0.837	0.671	1.74599e-08	0.166	PPFIA1	PTPRF interacting protein alpha 1	protein_coding	Fibroblasts
DCHS2	6	1.26591e-12	0.628671	0.56	0.296	2.21788e-08	0.264	DCHS2	dachsous cadherin-related 2	protein_coding	Fibroblasts
NES	6	1.67488e-12	0.508251	0.34	0.139	2.93439e-08	0.201	NES	nestin	protein_coding	Fibroblasts
FZD7	6	1.97936e-12	0.676147	0.532	0.31	3.46783e-08	0.222	FZD7	frizzled class receptor 7	protein_coding	Fibroblasts
EPHA7	6	2.5527e-12	0.661366	0.447	0.215	4.47232e-08	0.232	EPHA7	EPH receptor A7	protein_coding	Fibroblasts
PDE1A	6	2.817e-12	0.610331	0.596	0.36	4.93539e-08	0.236	PDE1A	phosphodiesterase 1A	protein_coding	Fibroblasts
PCDH18	6	3.00982e-12	0.54449	0.887	0.717	5.2732e-08	0.17	PCDH18	protocadherin 18	protein_coding	Fibroblasts
MAP1B	6	4.44332e-12	0.59578	0.695	0.467	7.7847e-08	0.228	MAP1B	microtubule associated protein 1B	protein_coding	Fibroblasts
TSC22D3	6	5.03799e-12	0.609385	0.773	0.59	8.82656e-08	0.183	TSC22D3	TSC22 domain family member 3	protein_coding	Fibroblasts
TEF	6	7.17547e-12	0.641436	0.681	0.517	1.25714e-07	0.164	TEF	TEF transcription factor, PAR bZIP family member	protein_coding	Fibroblasts
ECM1	6	8.96099e-12	0.51371	0.574	0.321	1.56996e-07	0.253	ECM1	extracellular matrix protein 1	protein_coding	Fibroblasts
SLIT3	6	1.09481e-11	0.637399	0.894	0.673	1.91811e-07	0.221	SLIT3	slit guidance ligand 3	protein_coding	Fibroblasts
GALNT1	6	1.13703e-11	0.582385	0.872	0.733	1.99207e-07	0.139	GALNT1	polypeptide N-acetylgalactosaminyltransferase 1	protein_coding	Fibroblasts
EGR1	6	1.15725e-11	0.821787	0.894	0.739	2.0275e-07	0.155	EGR1	early growth response 1	protein_coding	Fibroblasts
HSPA8	6	1.23426e-11	0.734255	0.922	0.805	2.16243e-07	0.117	HSPA8	heat shock protein family A (Hsp70) member 8	protein_coding	Fibroblasts
PXDN	6	1.31969e-11	0.677118	0.674	0.423	2.3121e-07	0.251	PXDN	peroxidasin	protein_coding	Fibroblasts
HPCAL1	6	1.69559e-11	0.617872	0.624	0.401	2.97067e-07	0.223	HPCAL1	hippocalcin like 1	protein_coding	Fibroblasts
DACH2	6	2.24303e-11	0.645238	0.319	0.129	3.92978e-07	0.19	DACH2	dachshund family transcription factor 2	protein_coding	Fibroblasts
XKR4	6	2.90608e-11	0.510681	0.433	0.21	5.09145e-07	0.223	XKR4	XK related 4	protein_coding	Fibroblasts
NRXN2	6	4.91518e-11	0.530629	0.326	0.137	8.61139e-07	0.189	NRXN2	neurexin 2	protein_coding	Fibroblasts
MGAT5	6	4.97272e-11	0.689482	0.468	0.268	8.71221e-07	0.2	MGAT5	alpha-1,6-mannosylglycoprotein 6-beta-N-acetylglucosaminyltransferase	protein_coding	Fibroblasts
TIMP1	6	7.34254e-11	0.741276	0.574	0.336	1.28641e-06	0.238	TIMP1	TIMP metallopeptidase inhibitor 1	protein_coding	Fibroblasts
KIF26B	6	7.68928e-11	0.790648	0.638	0.41	1.34716e-06	0.228	KIF26B	kinesin family member 26B	protein_coding	Fibroblasts
WNT5A	6	8.49527e-11	0.686436	0.801	0.596	1.48837e-06	0.205	WNT5A	Wnt family member 5A	protein_coding	Fibroblasts
RSPO1	6	1.00898e-10	0.542677	0.496	0.265	1.76773e-06	0.231	RSPO1	R-spondin 1	protein_coding	Fibroblasts
MSI2	6	1.0128e-10	0.678082	0.816	0.642	1.77443e-06	0.174	MSI2	musashi RNA binding protein 2	protein_coding	Fibroblasts
HMGA2	6	1.18077e-10	0.617667	0.539	0.316	2.06872e-06	0.223	HMGA2	high mobility group AT-hook 2	protein_coding	Fibroblasts
GNB4	6	1.21562e-10	0.599998	0.78	0.646	2.12976e-06	0.134	GNB4	G protein subunit beta 4	protein_coding	Fibroblasts
FAM131B	6	1.82082e-10	0.508205	0.589	0.365	3.19008e-06	0.224	FAM131B	family with sequence similarity 131 member B	protein_coding	Fibroblasts
MAP4K4	6	2.59351e-10	0.66755	0.908	0.757	4.54383e-06	0.151	MAP4K4	mitogen-activated protein kinase kinase kinase kinase 4	protein_coding	Fibroblasts
KCP	6	2.69725e-10	0.504808	0.681	0.489	4.72559e-06	0.192	KCP	kielin cysteine rich BMP regulator	protein_coding	Fibroblasts
HSD17B2	6	3.28093e-10	0.573058	0.667	0.449	5.74819e-06	0.218	HSD17B2	hydroxysteroid 17-beta dehydrogenase 2	protein_coding	Fibroblasts
SFRP2	6	3.65937e-10	0.636318	0.553	0.327	6.41122e-06	0.226	SFRP2	secreted frizzled related protein 2	protein_coding	Fibroblasts
BTG2	6	5.01212e-10	0.798145	0.83	0.711	8.78124e-06	0.119	BTG2	BTG anti-proliferation factor 2	protein_coding	Fibroblasts
LOC129327220	6	5.27991e-10	0.625831	0.348	0.162	9.2504e-06	0.186	LOC129327220	saccharopine dehydrogenase-like oxidoreductase	protein_coding	Fibroblasts
ALCAM	6	8.98638e-10	0.672926	0.596	0.4	1.57441e-05	0.196	ALCAM	activated leukocyte cell adhesion molecule	protein_coding	Fibroblasts
LAMA1	6	1.25771e-09	0.977117	0.411	0.23	2.2035e-05	0.181	LAMA1	laminin subunit alpha 1	protein_coding	Fibroblasts
NR4A1	6	1.27036e-09	0.787078	0.837	0.734	2.22567e-05	0.103	NR4A1	nuclear receptor subfamily 4 group A member 1	protein_coding	Fibroblasts
ADAMTS9	6	1.44393e-09	0.531693	0.723	0.521	2.52977e-05	0.202	ADAMTS9	ADAM metallopeptidase with thrombospondin type 1 motif 9	protein_coding	Fibroblasts
LOC129335811	6	1.80276e-09	0.503538	0.326	0.152	3.15844e-05	0.174	LOC129335811	chromatin remodeling regulator CECR2	protein_coding	Fibroblasts
PRICKLE1	6	2.05285e-09	0.943984	0.695	0.526	3.59658e-05	0.169	PRICKLE1	prickle planar cell polarity protein 1	protein_coding	Fibroblasts
SRC	6	2.41857e-09	0.540291	0.702	0.507	4.23733e-05	0.195	SRC	SRC proto-oncogene, non-receptor tyrosine kinase	protein_coding	Fibroblasts
SLC16A2	6	4.14763e-09	0.789537	0.482	0.296	7.26666e-05	0.186	SLC16A2	solute carrier family 16 member 2	protein_coding	Fibroblasts
TMEFF2	6	1.11269e-08	1.11742	0.582	0.409	0.000194943	0.173	TMEFF2	transmembrane protein with EGF like and two follistatin like domains 2	protein_coding	Fibroblasts
MEF2C	6	1.18785e-08	0.777376	0.61	0.45	0.000208111	0.16	MEF2C	myocyte enhancer factor 2C	protein_coding	Fibroblasts
RIPOR3	6	2.70385e-08	0.509167	0.645	0.444	0.000473715	0.201	RIPOR3	RIPOR family member 3	protein_coding	Fibroblasts
LOC129337137	6	3.17536e-08	0.677428	0.532	0.348	0.000556323	0.184	LOC129337137	cytochrome P450 26B1	protein_coding	Fibroblasts
LOC129333798	6	7.35531e-08	0.586782	0.752	0.613	0.00128865	0.139	LOC129333798	protocadherin beta-16-like	protein_coding	Fibroblasts
ATP2C1	6	8.77996e-08	0.544247	0.39	0.233	0.00153825	0.157	ATP2C1	ATPase secretory pathway Ca2+ transporting 1	protein_coding	Fibroblasts
CCNL2	6	2.87521e-07	0.510494	0.809	0.702	0.00503737	0.107	CCNL2	cyclin L2	protein_coding	Fibroblasts
LOC129334356	6	5.38811e-07	0.762479	0.624	0.506	0.00943998	0.118	LOC129334356	A-kinase anchor protein 2-like	protein_coding	Fibroblasts
KLF4	6	5.43855e-07	0.617295	0.681	0.526	0.00952835	0.155	KLF4	KLF transcription factor 4	protein_coding	Fibroblasts
ATP8A1	6	5.92255e-07	0.577204	0.348	0.204	0.0103763	0.144	ATP8A1	ATPase phospholipid transporting 8A1	protein_coding	Fibroblasts
NR4A3	6	7.54493e-07	0.753235	0.44	0.275	0.0132187	0.165	NR4A3	nuclear receptor subfamily 4 group A member 3	protein_coding	Fibroblasts
RARA	6	2.50107e-06	0.510802	0.631	0.526	0.0438188	0.105	RARA	retinoic acid receptor alpha	protein_coding	Fibroblasts
LOC129324156	7	0	2.98621	0.915	0.014	0	0.901	LOC129324156	aldehyde oxidase 3-like	protein_coding	Epidermal cells
EDAR	7	0	2.97889	0.814	0.013	0	0.801	EDAR	ectodysplasin A receptor	protein_coding	Epidermal cells
LOC129333340	7	0	2.93687	0.93	0.012	0	0.918	LOC129333340	desmoglein-1-like	protein_coding	Epidermal cells
FGFR3	7	0	2.89578	0.953	0.015	0	0.938	FGFR3	fibroblast growth factor receptor 3	protein_coding	Epidermal cells
TP63	7	0	2.81487	0.915	0.019	0	0.896	TP63	tumor protein p63	protein_coding	Epidermal cells
LGR6	7	0	2.77466	0.721	0.011	0	0.71	LGR6	leucine rich repeat containing G protein-coupled receptor 6	protein_coding	Epidermal cells
GATA3	7	0	2.65168	0.837	0.02	0	0.817	GATA3	GATA binding protein 3	protein_coding	Epidermal cells
TRIM29	7	0	2.1865	0.891	0.019	0	0.872	TRIM29	tripartite motif containing 29	protein_coding	Epidermal cells
SCEL	7	0	2.09167	0.837	0.016	0	0.821	SCEL	sciellin	protein_coding	Epidermal cells
PKP1	7	0	2.0456	0.822	0.011	0	0.811	PKP1	plakophilin 1	protein_coding	Epidermal cells
CLDN1	7	0	1.87867	0.814	0.013	0	0.801	CLDN1	claudin 1	protein_coding	Epidermal cells
PKP3	7	0	1.8697	0.806	0.008	0	0.798	PKP3	plakophilin 3	protein_coding	Epidermal cells
LOC129331315	7	0	1.86313	0.814	0.005	0	0.809	LOC129331315	uncharacterized LOC129331315	lncRNA	Epidermal cells
LOC129326082	7	0	1.80165	0.767	0.013	0	0.754	LOC129326082	p53 apoptosis effector related to PMP-22-like	protein_coding	Epidermal cells
WNT7B	7	0	1.65789	0.682	0.008	0	0.674	WNT7B	Wnt family member 7B	protein_coding	Epidermal cells
IRX4	7	0	1.65101	0.822	0.014	0	0.808	IRX4	iroquois homeobox 4	protein_coding	Epidermal cells
FAM83B	7	0	1.62937	0.76	0.007	0	0.753	FAM83B	family with sequence similarity 83 member B	protein_coding	Epidermal cells
WNT3A	7	0	1.53334	0.62	0.002	0	0.618	WNT3A	Wnt family member 3A	protein_coding	Epidermal cells
ESRP2	7	0	1.47262	0.752	0.007	0	0.745	ESRP2	epithelial splicing regulatory protein 2	protein_coding	Epidermal cells
WNT10A	7	0	1.42595	0.721	0.003	0	0.718	WNT10A	Wnt family member 10A	protein_coding	Epidermal cells
LOC129344861	7	0	1.36777	0.674	0.003	0	0.671	LOC129344861	uncharacterized LOC129344861	protein_coding	Epidermal cells
PROM2	7	0	1.34853	0.729	0.005	0	0.724	PROM2	prominin 2	protein_coding	Epidermal cells
WNT6	7	2.68435e-303	1.22388	0.612	0.005	4.70297e-299	0.607	WNT6	Wnt family member 6	protein_coding	Epidermal cells
SH3RF2	7	8.39333e-302	1.29773	0.682	0.011	1.47051e-297	0.671	SH3RF2	SH3 domain containing ring finger 2	protein_coding	Epidermal cells
TFAP2C	7	2.18119e-301	2.24116	0.915	0.037	3.82144e-297	0.878	TFAP2C	transcription factor AP-2 gamma	protein_coding	Epidermal cells
RIPK4	7	1.56084e-291	1.15133	0.612	0.007	2.7346e-287	0.605	RIPK4	receptor interacting serine/threonine kinase 4	protein_coding	Epidermal cells
TMEM132E	7	7.93841e-290	1.4133	0.698	0.014	1.39081e-285	0.684	TMEM132E	transmembrane protein 132E	protein_coding	Epidermal cells
LOC129333673	7	1.31858e-288	2.82839	0.891	0.039	2.31015e-284	0.852	LOC129333673	desmocollin-1-like	protein_coding	Epidermal cells
IGSF9	7	8.45182e-286	1.8713	0.814	0.028	1.48076e-281	0.786	IGSF9	immunoglobulin superfamily member 9	protein_coding	Epidermal cells
SHH	7	2.72123e-279	2.41136	0.636	0.01	4.7676e-275	0.626	SHH	sonic hedgehog signaling molecule	protein_coding	Epidermal cells
DLX3	7	2.49194e-275	1.38402	0.659	0.013	4.36588e-271	0.646	DLX3	distal-less homeobox 3	protein_coding	Epidermal cells
GRHL2	7	6.0274e-273	0.811574	0.543	0.004	1.056e-268	0.539	GRHL2	grainyhead like transcription factor 2	protein_coding	Epidermal cells
COL17A1	7	4.63805e-272	2.5737	0.829	0.034	8.12587e-268	0.795	COL17A1	collagen type XVII alpha 1 chain	protein_coding	Epidermal cells
SERPINB5	7	1.98024e-269	0.936426	0.581	0.007	3.46938e-265	0.574	SERPINB5	serpin family B member 5	protein_coding	Epidermal cells
FREM3	7	2.0416e-269	1.78735	0.76	0.025	3.57688e-265	0.735	FREM3	FRAS1 related extracellular matrix 3	protein_coding	Epidermal cells
LOC129346180	7	1.41493e-267	2.88486	0.69	0.018	2.47896e-263	0.672	LOC129346180	keratin, type II cytoskeletal 5-like	protein_coding	Epidermal cells
LOC129346386	7	2.41699e-267	0.996864	0.527	0.004	4.23456e-263	0.523	LOC129346386	uncharacterized LOC129346386	protein_coding	Epidermal cells
LOC129344957	7	4.50255e-264	1.24412	0.674	0.016	7.88848e-260	0.658	LOC129344957	merlin-like	protein_coding	Epidermal cells
VILL	7	1.23993e-260	1.01314	0.605	0.01	2.17236e-256	0.595	VILL	villin like	protein_coding	Epidermal cells
GJB3	7	5.06229e-255	0.794491	0.519	0.005	8.86913e-251	0.514	GJB3	gap junction protein beta 3	protein_coding	Epidermal cells
JAG2	7	9.18142e-255	2.59458	0.814	0.036	1.60858e-250	0.778	JAG2	jagged canonical Notch ligand 2	protein_coding	Epidermal cells
SFN	7	1.52713e-252	3.09206	0.922	0.057	2.67553e-248	0.865	SFN	stratifin	protein_coding	Epidermal cells
BCAM	7	1.19176e-251	1.91241	0.822	0.038	2.08797e-247	0.784	BCAM	basal cell adhesion molecule (Lutheran blood group)	protein_coding	Epidermal cells
EVPL	7	1.25101e-251	2.23631	0.775	0.031	2.19178e-247	0.744	EVPL	envoplakin	protein_coding	Epidermal cells
FHDC1	7	8.63247e-251	1.3572	0.729	0.025	1.51241e-246	0.704	FHDC1	FH2 domain containing 1	protein_coding	Epidermal cells
LOC129323589	7	1.65139e-250	2.14455	0.543	0.007	2.89324e-246	0.536	LOC129323589	collagen alpha-1(XXVIII) chain-like	protein_coding	Epidermal cells
CCDC88C	7	9.98482e-242	1.54915	0.791	0.034	1.74934e-237	0.757	CCDC88C	coiled-coil domain containing 88C	protein_coding	Epidermal cells
MAP7D2	7	2.76278e-240	1.46924	0.729	0.028	4.84039e-236	0.701	MAP7D2	MAP7 domain containing 2	protein_coding	Epidermal cells
ELOVL7	7	1.16453e-237	1.97911	0.651	0.02	2.04027e-233	0.631	ELOVL7	ELOVL fatty acid elongase 7	protein_coding	Epidermal cells
BMP3	7	1.44794e-237	2.18165	0.798	0.038	2.53679e-233	0.76	BMP3	bone morphogenetic protein 3	protein_coding	Epidermal cells
CELSR1	7	3.74944e-237	2.33722	0.891	0.056	6.56903e-233	0.835	CELSR1	cadherin EGF LAG seven-pass G-type receptor 1	protein_coding	Epidermal cells
PPL	7	1.23827e-235	1.63877	0.752	0.033	2.16944e-231	0.719	PPL	periplakin	protein_coding	Epidermal cells
CAPNS2	7	2.08972e-235	0.956355	0.55	0.01	3.66119e-231	0.54	CAPNS2	calpain small subunit 2	protein_coding	Epidermal cells
LOC129340177	7	3.58303e-235	0.949419	0.62	0.016	6.27747e-231	0.604	LOC129340177	H-2 class II histocompatibility antigen, E-S beta chain-like	protein_coding	Epidermal cells
LOC129334760	7	2.13982e-234	1.20931	0.597	0.014	3.74896e-230	0.583	LOC129334760	protein S100-A16-like	protein_coding	Epidermal cells
CNKSR1	7	1.08671e-233	0.726115	0.558	0.01	1.90392e-229	0.548	CNKSR1	connector enhancer of kinase suppressor of Ras 1	protein_coding	Epidermal cells
FOXI3	7	1.50761e-231	0.792909	0.434	0.002	2.64132e-227	0.432	FOXI3	forkhead box I3	protein_coding	Epidermal cells
WNT7A	7	5.17998e-230	0.995619	0.496	0.006	9.07532e-226	0.49	WNT7A	Wnt family member 7A	protein_coding	Epidermal cells
SDC1	7	2.76446e-229	1.74789	0.829	0.048	4.84333e-225	0.781	SDC1	syndecan 1	protein_coding	Epidermal cells
WNT10B	7	1.35693e-227	0.947436	0.488	0.006	2.37735e-223	0.482	WNT10B	Wnt family member 10B	protein_coding	Epidermal cells
ANKRD35	7	5.7926e-227	1.05906	0.496	0.007	1.01486e-222	0.489	ANKRD35	ankyrin repeat domain 35	protein_coding	Epidermal cells
ANKRD22	7	2.43423e-225	0.700444	0.45	0.003	4.26477e-221	0.447	ANKRD22	ankyrin repeat domain 22	protein_coding	Epidermal cells
LOC129325721	7	3.39419e-225	0.924481	0.504	0.007	5.94662e-221	0.497	LOC129325721	gap junction beta-6 protein	protein_coding	Epidermal cells
LOC129343651	7	3.59185e-215	1.41978	0.667	0.026	6.29292e-211	0.641	LOC129343651	SPARC-related modular calcium-binding protein 1-like	protein_coding	Epidermal cells
ARHGEF5	7	8.3642e-212	1.18503	0.605	0.019	1.46541e-207	0.586	ARHGEF5	Rho guanine nucleotide exchange factor 5	protein_coding	Epidermal cells
TSPO	7	3.14747e-209	1.88917	0.581	0.018	5.51436e-205	0.563	TSPO	translocator protein	protein_coding	Epidermal cells
MOXD1	7	3.30714e-208	2.45724	0.845	0.059	5.7941e-204	0.786	MOXD1	monooxygenase DBH like 1	protein_coding	Epidermal cells
TACSTD2	7	1.21594e-207	0.628522	0.442	0.005	2.13033e-203	0.437	TACSTD2	tumor associated calcium signal transducer 2	protein_coding	Epidermal cells
COL4A6	7	1.3229e-207	1.97284	0.884	0.067	2.31772e-203	0.817	COL4A6	collagen type IV alpha 6 chain	protein_coding	Epidermal cells
RBM47	7	1.3025e-205	0.866472	0.496	0.009	2.28198e-201	0.487	RBM47	RNA binding motif protein 47	protein_coding	Epidermal cells
FERMT1	7	2.98663e-205	1.14751	0.628	0.024	5.23258e-201	0.604	FERMT1	FERM domain containing kindlin 1	protein_coding	Epidermal cells
TNK1	7	3.23282e-205	0.594058	0.45	0.006	5.66391e-201	0.444	TNK1	tyrosine kinase non receptor 1	protein_coding	Epidermal cells
NRG2	7	3.85369e-204	1.63346	0.589	0.019	6.75167e-200	0.57	NRG2	neuregulin 2	protein_coding	Epidermal cells
LOC129346176	7	1.10948e-203	3.78942	0.922	0.085	1.9438e-199	0.837	LOC129346176	keratin, type II cytoskeletal 6A-like	protein_coding	Epidermal cells
BNIPL	7	1.29639e-203	0.577863	0.419	0.004	2.27127e-199	0.415	BNIPL	BCL2 interacting protein like	protein_coding	Epidermal cells
LOC129336051	7	1.19905e-201	0.558483	0.426	0.005	2.10074e-197	0.421	LOC129336051	occludin-like	protein_coding	Epidermal cells
NOSTRIN	7	8.84034e-201	0.831624	0.488	0.01	1.54883e-196	0.478	NOSTRIN	nitric oxide synthase trafficking	protein_coding	Epidermal cells
MAB21L4	7	2.21419e-200	0.875484	0.504	0.011	3.87925e-196	0.493	MAB21L4	mab-21 like 4	protein_coding	Epidermal cells
PERP	7	3.62421e-200	2.6833	0.853	0.067	6.34961e-196	0.786	PERP	p53 apoptosis effector related to PMP22	protein_coding	Epidermal cells
CHST9	7	1.50625e-197	0.847903	0.543	0.015	2.63895e-193	0.528	CHST9	carbohydrate sulfotransferase 9	protein_coding	Epidermal cells
ITPKA	7	2.70656e-193	1.3418	0.636	0.028	4.7419e-189	0.608	ITPKA	inositol-trisphosphate 3-kinase A	protein_coding	Epidermal cells
ATP8B1	7	3.05245e-192	0.530943	0.38	0.003	5.34789e-188	0.377	ATP8B1	ATPase phospholipid transporting 8B1	protein_coding	Epidermal cells
TLL1	7	2.28956e-189	1.38023	0.636	0.028	4.01131e-185	0.608	TLL1	tolloid like 1	protein_coding	Epidermal cells
CDC42BPG	7	9.53416e-185	0.617956	0.426	0.007	1.67039e-180	0.419	CDC42BPG	CDC42 binding protein kinase gamma	protein_coding	Epidermal cells
EXPH5	7	2.40006e-183	0.915455	0.543	0.018	4.20491e-179	0.525	EXPH5	exophilin 5	protein_coding	Epidermal cells
ST14	7	3.90364e-182	0.824639	0.543	0.018	6.83917e-178	0.525	ST14	ST14 transmembrane serine protease matriptase	protein_coding	Epidermal cells
DLX4	7	6.38409e-181	0.633647	0.395	0.005	1.11849e-176	0.39	DLX4	distal-less homeobox 4	protein_coding	Epidermal cells
SOX15	7	5.29575e-179	1.07403	0.581	0.025	9.27816e-175	0.556	SOX15	SRY-box transcription factor 15	protein_coding	Epidermal cells
LOC129346181	7	7.21708e-177	4.63407	0.899	0.098	1.26443e-172	0.801	LOC129346181	keratin, type II cytoskeletal 6A-like	protein_coding	Epidermal cells
ITGA2	7	5.89138e-176	1.62928	0.682	0.04	1.03217e-171	0.642	ITGA2	integrin subunit alpha 2	protein_coding	Epidermal cells
LOC129341277	7	4.52032e-175	0.515737	0.357	0.003	7.91959e-171	0.354	LOC129341277	Krueppel-like factor 5	protein_coding	Epidermal cells
ADGRG1	7	5.76101e-173	1.51279	0.806	0.065	1.00933e-168	0.741	ADGRG1	adhesion G protein-coupled receptor G1	protein_coding	Epidermal cells
ESRP1	7	2.11757e-171	0.71591	0.426	0.009	3.70999e-167	0.417	ESRP1	epithelial splicing regulatory protein 1	protein_coding	Epidermal cells
POU3F1	7	9.65957e-171	1.07752	0.558	0.023	1.69236e-166	0.535	POU3F1	POU class 3 homeobox 1	protein_coding	Epidermal cells
MET	7	5.90685e-169	1.07523	0.612	0.031	1.03488e-164	0.581	MET	MET proto-oncogene, receptor tyrosine kinase	protein_coding	Epidermal cells
CELSR2	7	6.0464e-169	0.666491	0.419	0.008	1.05933e-164	0.411	CELSR2	cadherin EGF LAG seven-pass G-type receptor 2	protein_coding	Epidermal cells
NGEF	7	3.0518e-168	0.664257	0.357	0.004	5.34675e-164	0.353	NGEF	neuronal guanine nucleotide exchange factor	protein_coding	Epidermal cells
LOC129343536	7	3.81469e-168	0.556621	0.372	0.005	6.68334e-164	0.367	LOC129343536	FXYD domain-containing ion transport regulator 3-like	protein_coding	Epidermal cells
NECTIN4	7	2.3056e-167	0.819442	0.349	0.003	4.03941e-163	0.346	NECTIN4	nectin cell adhesion molecule 4	protein_coding	Epidermal cells
EHF	7	2.19302e-164	0.537659	0.326	0.002	3.84217e-160	0.324	EHF	ETS homologous factor	protein_coding	Epidermal cells
POF1B	7	1.30112e-163	2.55694	0.891	0.11	2.27955e-159	0.781	POF1B	POF1B actin binding protein	protein_coding	Epidermal cells
LYPD6B	7	3.57738e-162	0.583985	0.388	0.007	6.26757e-158	0.381	LYPD6B	LY6/PLAUR domain containing 6B	protein_coding	Epidermal cells
LOC129335564	7	1.78718e-161	1.67005	0.426	0.011	3.13114e-157	0.415	LOC129335564	uncharacterized LOC129335564	protein_coding	Epidermal cells
RAP1GAP2	7	1.51657e-160	0.977559	0.496	0.018	2.65703e-156	0.478	RAP1GAP2	RAP1 GTPase activating protein 2	protein_coding	Epidermal cells
GRHL3	7	5.63526e-160	0.850786	0.341	0.004	9.87298e-156	0.337	GRHL3	grainyhead like transcription factor 3	protein_coding	Epidermal cells
EPB41L4A	7	1.43869e-158	1.32874	0.682	0.048	2.52058e-154	0.634	EPB41L4A	erythrocyte membrane protein band 4.1 like 4A	protein_coding	Epidermal cells
COL4A5	7	1.31314e-157	2.45566	0.907	0.116	2.30062e-153	0.791	COL4A5	collagen type IV alpha 5 chain	protein_coding	Epidermal cells
LOC129344790	7	1.01836e-156	0.913494	0.488	0.018	1.78417e-152	0.47	LOC129344790	myeloperoxidase-like	protein_coding	Epidermal cells
LOC129324171	7	1.47096e-156	0.668581	0.318	0.003	2.57712e-152	0.315	LOC129324171	cytosolic phospholipase A2 epsilon-like	protein_coding	Epidermal cells
FRAS1	7	1.71151e-156	2.36847	0.736	0.064	2.99856e-152	0.672	FRAS1	Fraser extracellular matrix complex subunit 1	protein_coding	Epidermal cells
LOC129324707	7	1.5269e-155	0.790044	0.388	0.008	2.67513e-151	0.38	LOC129324707	aldehyde oxidase 3-like	protein_coding	Epidermal cells
LOC129324122	7	1.7855e-155	0.904058	0.504	0.02	3.1282e-151	0.484	LOC129324122	cytosolic phospholipase A2 zeta-like	protein_coding	Epidermal cells
PRKCH	7	1.41314e-154	0.775283	0.403	0.01	2.47582e-150	0.393	PRKCH	protein kinase C eta	protein_coding	Epidermal cells
OLFM2	7	1.70272e-152	1.78085	0.442	0.014	2.98316e-148	0.428	OLFM2	olfactomedin 2	protein_coding	Epidermal cells
ITGA3	7	3.07985e-152	1.34671	0.643	0.044	5.39589e-148	0.599	ITGA3	integrin subunit alpha 3	protein_coding	Epidermal cells
PTPN3	7	2.35742e-151	1.38999	0.744	0.067	4.13019e-147	0.677	PTPN3	protein tyrosine phosphatase non-receptor type 3	protein_coding	Epidermal cells
DSP	7	6.63918e-151	4.6257	0.984	0.178	1.16318e-146	0.806	DSP	desmoplakin	protein_coding	Epidermal cells
LAMB3	7	6.44603e-150	0.66562	0.349	0.006	1.12934e-145	0.343	LAMB3	laminin subunit beta 3	protein_coding	Epidermal cells
LOC129338336	7	6.45756e-149	3.13098	0.543	0.029	1.13136e-144	0.514	LOC129338336	keratin, type I cytoskeletal 24-like	protein_coding	Epidermal cells
LOC129324438	7	1.77508e-148	0.663138	0.31	0.003	3.10995e-144	0.307	LOC129324438	uncharacterized LOC129324438	lncRNA	Epidermal cells
DAPK2	7	1.4294e-147	1.18739	0.651	0.048	2.50431e-143	0.603	DAPK2	death associated protein kinase 2	protein_coding	Epidermal cells
PTK2B	7	1.5213e-146	0.613193	0.442	0.015	2.66532e-142	0.427	PTK2B	protein tyrosine kinase 2 beta	protein_coding	Epidermal cells
STON2	7	1.05954e-144	0.840024	0.488	0.021	1.85631e-140	0.467	STON2	stonin 2	protein_coding	Epidermal cells
SLC7A11	7	1.24791e-143	0.524063	0.333	0.005	2.18634e-139	0.328	SLC7A11	solute carrier family 7 member 11	protein_coding	Epidermal cells
SYT8	7	8.66992e-141	0.586391	0.302	0.003	1.51897e-136	0.299	SYT8	synaptotagmin 8	protein_coding	Epidermal cells
F11R	7	5.93181e-140	0.787	0.504	0.025	1.03925e-135	0.479	F11R	F11 receptor	protein_coding	Epidermal cells
LOC129331023	7	2.14563e-139	1.01367	0.426	0.015	3.75914e-135	0.411	LOC129331023	protease inhibitor 1-like	protein_coding	Epidermal cells
COL7A1	7	3.13373e-139	2.34495	0.705	0.066	5.49029e-135	0.639	COL7A1	collagen type VII alpha 1 chain	protein_coding	Epidermal cells
SYTL1	7	4.21285e-139	0.619313	0.411	0.013	7.38091e-135	0.398	SYTL1	synaptotagmin like 1	protein_coding	Epidermal cells
LAD1	7	1.08313e-137	0.566173	0.279	0.002	1.89765e-133	0.277	LAD1	ladinin 1	protein_coding	Epidermal cells
LAMA3	7	1.97952e-136	1.10057	0.558	0.035	3.46812e-132	0.523	LAMA3	laminin subunit alpha 3	protein_coding	Epidermal cells
PLBD1	7	3.54563e-132	1.27457	0.628	0.052	6.21195e-128	0.576	PLBD1	phospholipase B domain containing 1	protein_coding	Epidermal cells
KANK1	7	4.64128e-132	1.33272	0.659	0.059	8.13153e-128	0.6	KANK1	KN motif and ankyrin repeat domains 1	protein_coding	Epidermal cells
LOC129328365	7	1.5189e-131	0.623641	0.488	0.025	2.66111e-127	0.463	LOC129328365	GRIP and coiled-coil domain-containing protein 2-like	protein_coding	Epidermal cells
TFAP2E	7	6.60252e-131	1.50644	0.775	0.086	1.15676e-126	0.689	TFAP2E	transcription factor AP-2 epsilon	protein_coding	Epidermal cells
LOC129342314	7	3.40819e-129	1.10483	0.357	0.01	5.97115e-125	0.347	LOC129342314	uncharacterized LOC129342314	protein_coding	Epidermal cells
KRT8	7	1.2823e-126	0.830228	0.527	0.034	2.24659e-122	0.493	KRT8	keratin 8	protein_coding	Epidermal cells
LOC129329076	7	3.42735e-124	0.521096	0.434	0.02	6.00472e-120	0.414	LOC129329076	C-type lectin domain family 2 member B-like	protein_coding	Epidermal cells
LOC129333120	7	3.54884e-123	0.915478	0.426	0.019	6.21757e-119	0.407	LOC129333120	uncharacterized LOC129333120	lncRNA	Epidermal cells
LOC129340130	7	5.28836e-123	0.660812	0.326	0.008	9.26521e-119	0.318	LOC129340130	claudin-4-like	protein_coding	Epidermal cells
LOC129346617	7	6.01682e-123	0.679312	0.457	0.024	1.05415e-118	0.433	LOC129346617	semaphorin-3F-like	protein_coding	Epidermal cells
DOCK8	7	1.44486e-122	1.31618	0.767	0.096	2.5314e-118	0.671	DOCK8	dedicator of cytokinesis 8	protein_coding	Epidermal cells
FAT2	7	1.49265e-122	1.04075	0.543	0.039	2.61512e-118	0.504	FAT2	FAT atypical cadherin 2	protein_coding	Epidermal cells
VIT	7	3.91949e-122	1.43449	0.643	0.059	6.86695e-118	0.584	VIT	vitrin	protein_coding	Epidermal cells
LOC129332261	7	1.98724e-120	1.82614	0.775	0.105	3.48165e-116	0.67	LOC129332261	transcription cofactor HES-6-like	protein_coding	Epidermal cells
SOX21	7	1.03032e-119	0.504223	0.372	0.013	1.80512e-115	0.359	SOX21	SRY-box transcription factor 21	protein_coding	Epidermal cells
EPHA1	7	2.93404e-119	0.549726	0.372	0.013	5.14043e-115	0.359	EPHA1	EPH receptor A1	protein_coding	Epidermal cells
RASSF7	7	8.07869e-119	0.527911	0.364	0.013	1.41539e-114	0.351	RASSF7	Ras association domain family member 7	protein_coding	Epidermal cells
LOC129329209	7	1.01719e-118	0.550636	0.349	0.011	1.78212e-114	0.338	LOC129329209	peroxisomal acyl-coenzyme A oxidase 2-like	protein_coding	Epidermal cells
ULK1	7	2.95538e-117	1.51534	0.698	0.08	5.17783e-113	0.618	ULK1	unc-51 like autophagy activating kinase 1	protein_coding	Epidermal cells
AQP3	7	7.14474e-117	1.81563	0.667	0.07	1.25176e-112	0.597	AQP3	aquaporin 3 (Gill blood group)	protein_coding	Epidermal cells
BARX2	7	9.47352e-117	1.70872	0.411	0.02	1.65976e-112	0.391	BARX2	BARX homeobox 2	protein_coding	Epidermal cells
EPS8L2	7	2.20628e-116	1.11656	0.589	0.053	3.86541e-112	0.536	EPS8L2	EPS8 like 2	protein_coding	Epidermal cells
ZNF750	7	1.94543e-115	0.879621	0.271	0.005	3.4084e-111	0.266	ZNF750	zinc finger protein 750	protein_coding	Epidermal cells
FLRT2	7	9.91811e-114	2.18331	0.814	0.128	1.73765e-109	0.686	FLRT2	fibronectin leucine rich transmembrane protein 2	protein_coding	Epidermal cells
LRP4	7	1.00392e-113	4.35535	0.953	0.24	1.75886e-109	0.713	LRP4	LDL receptor related protein 4	protein_coding	Epidermal cells
TFAP2A	7	7.20215e-113	1.78236	0.837	0.13	1.26182e-108	0.707	TFAP2A	transcription factor AP-2 alpha	protein_coding	Epidermal cells
SCUBE3	7	2.03788e-112	1.81419	0.698	0.085	3.57037e-108	0.613	SCUBE3	signal peptide, CUB domain and EGF like domain containing 3	protein_coding	Epidermal cells
TDRP	7	2.03835e-112	1.31643	0.721	0.092	3.5712e-108	0.629	TDRP	testis development related protein	protein_coding	Epidermal cells
ITGB4	7	1.76807e-111	0.800462	0.519	0.038	3.09767e-107	0.481	ITGB4	integrin subunit beta 4	protein_coding	Epidermal cells
KIAA1217	7	1.97095e-111	2.06695	0.938	0.194	3.4531e-107	0.744	KIAA1217	KIAA1217 ortholog	protein_coding	Epidermal cells
MSX2	7	2.35139e-111	1.07565	0.512	0.039	4.11963e-107	0.473	MSX2	msh homeobox 2	protein_coding	Epidermal cells
FOXP1	7	2.18214e-109	2.44032	0.938	0.194	3.8231e-105	0.744	FOXP1	forkhead box P1	protein_coding	Epidermal cells
PAK1	7	3.12566e-109	1.38938	0.744	0.104	5.47616e-105	0.64	PAK1	p21 (RAC1) activated kinase 1	protein_coding	Epidermal cells
FZD9	7	5.30818e-109	0.779699	0.403	0.021	9.29993e-105	0.382	FZD9	frizzled class receptor 9	protein_coding	Epidermal cells
LMCD1	7	1.29663e-108	1.21737	0.543	0.046	2.2717e-104	0.497	LMCD1	LIM and cysteine rich domains 1	protein_coding	Epidermal cells
REL	7	3.22182e-108	0.636983	0.372	0.016	5.64463e-104	0.356	REL	REL proto-oncogene, NF-kB subunit	protein_coding	Epidermal cells
COL2A1	7	4.47204e-108	1.55209	0.62	0.064	7.83502e-104	0.556	COL2A1	collagen type II alpha 1 chain	protein_coding	Epidermal cells
DENND2D	7	9.90733e-108	0.733017	0.496	0.036	1.73576e-103	0.46	DENND2D	DENN domain containing 2D	protein_coding	Epidermal cells
PAK6	7	1.73929e-107	0.502211	0.333	0.012	3.04724e-103	0.321	PAK6	p21 (RAC1) activated kinase 6	protein_coding	Epidermal cells
LAMA5	7	3.2062e-107	1.22704	0.729	0.092	5.61726e-103	0.637	LAMA5	laminin subunit alpha 5	protein_coding	Epidermal cells
CDCP1	7	1.29884e-106	0.576603	0.395	0.02	2.27556e-102	0.375	CDCP1	CUB domain containing protein 1	protein_coding	Epidermal cells
RAPGEF3	7	1.67314e-105	0.573828	0.364	0.016	2.93134e-101	0.348	RAPGEF3	Rap guanine nucleotide exchange factor 3	protein_coding	Epidermal cells
ESR1	7	2.26572e-105	1.99245	0.752	0.113	3.96955e-101	0.639	ESR1	estrogen receptor 1	protein_coding	Epidermal cells
LOC129338255	7	2.4852e-104	5.44404	0.992	0.348	4.35407e-100	0.644	LOC129338255	keratin, type I cytoskeletal 24-like	protein_coding	Epidermal cells
HSD11B1	7	5.36216e-103	0.648002	0.488	0.038	9.39451e-99	0.45	HSD11B1	hydroxysteroid 11-beta dehydrogenase 1	protein_coding	Epidermal cells
TFAP2B	7	9.18947e-103	1.57778	0.829	0.127	1.61e-98	0.702	TFAP2B	transcription factor AP-2 beta	protein_coding	Epidermal cells
PITPNM2	7	8.75318e-101	1.763	0.822	0.158	1.53356e-96	0.664	PITPNM2	phosphatidylinositol transfer protein membrane associated 2	protein_coding	Epidermal cells
LOC129344298	7	1.90357e-100	1.15967	0.775	0.118	3.33505e-96	0.657	LOC129344298	B-cadherin-like	protein_coding	Epidermal cells
PLEKHA6	7	3.36977e-99	0.541053	0.388	0.021	5.90384e-95	0.367	PLEKHA6	pleckstrin homology domain containing A6	protein_coding	Epidermal cells
WNK2	7	5.76897e-98	0.769326	0.31	0.011	1.01072e-93	0.299	WNK2	WNK lysine deficient protein kinase 2	protein_coding	Epidermal cells
KIAA1522	7	1.5085e-97	0.709516	0.504	0.043	2.6429e-93	0.461	KIAA1522	KIAA1522 ortholog	protein_coding	Epidermal cells
VWA2	7	1.83724e-97	0.771959	0.318	0.013	3.21885e-93	0.305	VWA2	von Willebrand factor A domain containing 2	protein_coding	Epidermal cells
GRAMD2B	7	2.67927e-97	0.76026	0.55	0.051	4.69409e-93	0.499	GRAMD2B	GRAM domain containing 2B	protein_coding	Epidermal cells
F2RL1	7	2.69585e-96	0.697445	0.388	0.023	4.72312e-92	0.365	F2RL1	F2R like trypsin receptor 1	protein_coding	Epidermal cells
TIAM1	7	5.30131e-96	1.13433	0.643	0.085	9.28789e-92	0.558	TIAM1	TIAM Rac1 associated GEF 1	protein_coding	Epidermal cells
RNF43	7	6.40978e-96	1.21095	0.713	0.108	1.12299e-91	0.605	RNF43	ring finger protein 43	protein_coding	Epidermal cells
LOC129338394	7	9.51675e-96	1.91282	0.349	0.018	1.66733e-91	0.331	LOC129338394	keratin, type I cytoskeletal 14-like	protein_coding	Epidermal cells
LOC129334336	7	1.28434e-95	2.20611	0.93	0.259	2.25016e-91	0.671	LOC129334336	ephrin type-B receptor 5	protein_coding	Epidermal cells
LOC129324019	7	1.08546e-94	0.680671	0.442	0.033	1.90173e-90	0.409	LOC129324019	uncharacterized LOC129324019	lncRNA	Epidermal cells
TACC2	7	3.85063e-94	1.76034	0.845	0.186	6.7463e-90	0.659	TACC2	transforming acidic coiled-coil containing protein 2	protein_coding	Epidermal cells
LOC129324994	7	5.01322e-94	1.15415	0.287	0.01	8.78317e-90	0.277	LOC129324994	aldehyde oxidase 3-like	protein_coding	Epidermal cells
DLG2	7	2.69924e-93	1.41286	0.752	0.126	4.72907e-89	0.626	DLG2	discs large MAGUK scaffold protein 2	protein_coding	Epidermal cells
PDGFB	7	5.636e-90	0.966374	0.457	0.039	9.87427e-86	0.418	PDGFB	platelet derived growth factor subunit B	protein_coding	Epidermal cells
COBLL1	7	1.53843e-89	0.933285	0.636	0.084	2.69533e-85	0.552	COBLL1	cordon-bleu WH2 repeat protein like 1	protein_coding	Epidermal cells
SYTL2	7	1.9402e-89	0.714989	0.442	0.034	3.39923e-85	0.408	SYTL2	synaptotagmin like 2	protein_coding	Epidermal cells
ARRDC1	7	2.22652e-89	0.628864	0.45	0.036	3.90086e-85	0.414	ARRDC1	arrestin domain containing 1	protein_coding	Epidermal cells
FLNB	7	2.868e-89	1.04013	0.705	0.11	5.02473e-85	0.595	FLNB	filamin B	protein_coding	Epidermal cells
GRIP2	7	3.24967e-89	1.09143	0.55	0.064	5.69342e-85	0.486	GRIP2	glutamate receptor interacting protein 2	protein_coding	Epidermal cells
PLCH2	7	6.70744e-89	1.06821	0.535	0.058	1.17514e-84	0.477	PLCH2	phospholipase C eta 2	protein_coding	Epidermal cells
STK17A	7	3.71398e-87	0.934266	0.566	0.067	6.5069e-83	0.499	STK17A	serine/threonine kinase 17a	protein_coding	Epidermal cells
PDGFC	7	1.16331e-86	1.04385	0.558	0.064	2.03812e-82	0.494	PDGFC	platelet derived growth factor C	protein_coding	Epidermal cells
FGD6	7	6.38427e-86	1.42291	0.829	0.188	1.11852e-81	0.641	FGD6	FYVE, RhoGEF and PH domain containing 6	protein_coding	Epidermal cells
CRYBG1	7	7.85564e-86	1.646	0.775	0.156	1.37631e-81	0.619	CRYBG1	crystallin beta-gamma domain containing 1	protein_coding	Epidermal cells
LOC129343420	7	1.26132e-85	2.10702	0.899	0.28	2.20984e-81	0.619	LOC129343420	sialic acid-binding Ig-like lectin 16	protein_coding	Epidermal cells
IKZF2	7	6.30047e-85	1.19811	0.636	0.094	1.10384e-80	0.542	IKZF2	IKAROS family zinc finger 2	protein_coding	Epidermal cells
THRB	7	1.3764e-84	1.60929	0.481	0.049	2.41145e-80	0.432	THRB	thyroid hormone receptor beta	protein_coding	Epidermal cells
ZNF185	7	3.53316e-84	0.775477	0.496	0.051	6.1901e-80	0.445	ZNF185	zinc finger protein 185 with LIM domain	protein_coding	Epidermal cells
DSG2	7	5.20596e-84	0.886387	0.589	0.078	9.12084e-80	0.511	DSG2	desmoglein 2	protein_coding	Epidermal cells
BNC2	7	5.6911e-84	2.69857	0.907	0.228	9.9708e-80	0.679	BNC2	basonuclin 2	protein_coding	Epidermal cells
ZNF385A	7	6.0672e-84	1.32876	0.721	0.127	1.06297e-79	0.594	ZNF385A	zinc finger protein 385A	protein_coding	Epidermal cells
PLEKHA7	7	2.41664e-83	1.32253	0.589	0.076	4.23395e-79	0.513	PLEKHA7	pleckstrin homology domain containing A7	protein_coding	Epidermal cells
INAVA	7	5.34996e-83	0.80643	0.512	0.057	9.37313e-79	0.455	INAVA	innate immunity activator	protein_coding	Epidermal cells
ABCC3	7	1.145e-82	1.78028	0.783	0.172	2.00603e-78	0.611	ABCC3	ATP binding cassette subfamily C member 3	protein_coding	Epidermal cells
MAML3	7	4.63208e-82	1.82146	0.729	0.137	8.11541e-78	0.592	MAML3	mastermind like transcriptional coactivator 3	protein_coding	Epidermal cells
RIMS4	7	5.52931e-82	0.645909	0.256	0.009	9.68735e-78	0.247	RIMS4	regulating synaptic membrane exocytosis 4	protein_coding	Epidermal cells
LOC129328324	7	1.73658e-81	0.570491	0.465	0.045	3.04249e-77	0.42	LOC129328324	epoxide hydrolase 1-like	protein_coding	Epidermal cells
EZR	7	2.21399e-81	0.845315	0.504	0.054	3.87891e-77	0.45	EZR	ezrin	protein_coding	Epidermal cells
ARHGEF16	7	5.01052e-81	0.674137	0.496	0.052	8.77844e-77	0.444	ARHGEF16	Rho guanine nucleotide exchange factor 16	protein_coding	Epidermal cells
PAWR	7	9.09298e-81	1.14249	0.674	0.114	1.59309e-76	0.56	PAWR	pro-apoptotic WT1 regulator	protein_coding	Epidermal cells
KLF5	7	1.14068e-80	2.35885	0.969	0.425	1.99847e-76	0.544	KLF5	KLF transcription factor 5	protein_coding	Epidermal cells
PTPN14	7	1.58786e-80	2.68283	0.915	0.327	2.78192e-76	0.588	PTPN14	protein tyrosine phosphatase non-receptor type 14	protein_coding	Epidermal cells
BMP2	7	2.57877e-80	1.00004	0.45	0.043	4.51801e-76	0.407	BMP2	bone morphogenetic protein 2	protein_coding	Epidermal cells
FAM83H	7	3.40233e-80	1.05204	0.636	0.102	5.96088e-76	0.534	FAM83H	family with sequence similarity 83 member H	protein_coding	Epidermal cells
LMX1B	7	2.963e-79	3.61569	0.969	0.453	5.19117e-75	0.516	LMX1B	LIM homeobox transcription factor 1 beta	protein_coding	Epidermal cells
LOC129329976	7	7.75185e-79	1.54711	0.271	0.012	1.35812e-74	0.259	LOC129329976	methanethiol oxidase-like	protein_coding	Epidermal cells
LOC129338691	7	1.13476e-77	1.67428	0.798	0.202	1.9881e-73	0.596	LOC129338691	hydroperoxide isomerase ALOXE3-like	protein_coding	Epidermal cells
EPCAM	7	1.71877e-76	1.16032	0.519	0.067	3.01129e-72	0.452	EPCAM	epithelial cell adhesion molecule	protein_coding	Epidermal cells
SEMA4D	7	3.62382e-76	1.47387	0.736	0.155	6.34893e-72	0.581	SEMA4D	semaphorin 4D	protein_coding	Epidermal cells
PTCHD1	7	7.13392e-76	0.63156	0.364	0.028	1.24986e-71	0.336	PTCHD1	patched domain containing 1	protein_coding	Epidermal cells
PTPRF	7	9.33165e-76	2.95476	0.953	0.476	1.63491e-71	0.477	PTPRF	protein tyrosine phosphatase receptor type F	protein_coding	Epidermal cells
FRY	7	3.78909e-74	0.69343	0.481	0.054	6.63848e-70	0.427	FRY	FRY microtubule binding protein	protein_coding	Epidermal cells
TTC7A	7	3.84075e-74	1.33163	0.744	0.158	6.729e-70	0.586	TTC7A	tetratricopeptide repeat domain 7A	protein_coding	Epidermal cells
LOC129330827	7	7.62828e-74	0.62848	0.411	0.039	1.33648e-69	0.372	LOC129330827	protein S100-A4-like	protein_coding	Epidermal cells
RAB7B	7	5.3058e-73	0.798412	0.481	0.057	9.29577e-69	0.424	RAB7B	RAB7B, member RAS oncogene family	protein_coding	Epidermal cells
LGR4	7	8.38144e-73	2.01146	0.876	0.289	1.46843e-68	0.587	LGR4	leucine rich repeat containing G protein-coupled receptor 4	protein_coding	Epidermal cells
NOTCH1	7	1.17605e-71	2.95127	0.938	0.454	2.06044e-67	0.484	NOTCH1	notch receptor 1	protein_coding	Epidermal cells
TSPEAR	7	1.58061e-69	2.17173	0.566	0.092	2.76923e-65	0.474	TSPEAR	thrombospondin type laminin G domain and EAR repeats	protein_coding	Epidermal cells
CAMK1D	7	1.5849e-69	1.4136	0.605	0.104	2.77674e-65	0.501	CAMK1D	calcium/calmodulin dependent protein kinase ID	protein_coding	Epidermal cells
MCTP2	7	3.95377e-69	0.619196	0.341	0.026	6.927e-65	0.315	MCTP2	multiple C2 and transmembrane domain containing 2	protein_coding	Epidermal cells
BLNK	7	4.98942e-69	0.549103	0.411	0.041	8.74147e-65	0.37	BLNK	B cell linker	protein_coding	Epidermal cells
LOC129333204	7	6.05649e-67	1.47703	0.729	0.172	1.0611e-62	0.557	LOC129333204	cytochrome P450 7B1	protein_coding	Epidermal cells
EGFR	7	7.06222e-67	2.39641	0.93	0.451	1.2373e-62	0.479	EGFR	epidermal growth factor receptor	protein_coding	Epidermal cells
FGF13	7	8.53791e-67	0.672216	0.372	0.034	1.49584e-62	0.338	FGF13	fibroblast growth factor 13	protein_coding	Epidermal cells
LDB2	7	8.5947e-67	2.09377	0.922	0.356	1.50579e-62	0.566	LDB2	LIM domain binding 2	protein_coding	Epidermal cells
PDGFA	7	1.32485e-66	1.861	0.798	0.217	2.32114e-62	0.581	PDGFA	platelet derived growth factor subunit A	protein_coding	Epidermal cells
TRIM36	7	3.234e-66	1.21809	0.589	0.103	5.66596e-62	0.486	TRIM36	tripartite motif containing 36	protein_coding	Epidermal cells
PTGER4	7	4.17711e-66	0.559897	0.45	0.053	7.31829e-62	0.397	PTGER4	prostaglandin E receptor 4	protein_coding	Epidermal cells
ITGA6	7	4.67125e-66	1.29634	0.729	0.154	8.18403e-62	0.575	ITGA6	integrin subunit alpha 6	protein_coding	Epidermal cells
COL22A1	7	9.08607e-66	0.557333	0.333	0.027	1.59188e-61	0.306	COL22A1	collagen type XXII alpha 1 chain	protein_coding	Epidermal cells
ARHGEF28	7	1.21094e-64	0.603018	0.372	0.035	2.12157e-60	0.337	ARHGEF28	Rho guanine nucleotide exchange factor 28	protein_coding	Epidermal cells
GPC3	7	3.72957e-64	0.633918	0.264	0.016	6.5342e-60	0.248	GPC3	glypican 3	protein_coding	Epidermal cells
EYA1	7	1.20426e-63	0.690606	0.38	0.038	2.10986e-59	0.342	EYA1	EYA transcriptional coactivator and phosphatase 1	protein_coding	Epidermal cells
CUX2	7	1.24205e-63	0.763339	0.264	0.016	2.17607e-59	0.248	CUX2	cut like homeobox 2	protein_coding	Epidermal cells
PPARA	7	3.70879e-63	0.714403	0.496	0.071	6.4978e-59	0.425	PPARA	peroxisome proliferator activated receptor alpha	protein_coding	Epidermal cells
ADAMTS17	7	4.42414e-63	2.58043	0.915	0.414	7.7511e-59	0.501	ADAMTS17	ADAM metallopeptidase with thrombospondin type 1 motif 17	protein_coding	Epidermal cells
FLRT1	7	1.68987e-62	0.688128	0.395	0.043	2.96065e-58	0.352	FLRT1	fibronectin leucine rich transmembrane protein 1	protein_coding	Epidermal cells
LYPD3	7	1.86557e-62	0.535819	0.279	0.019	3.26849e-58	0.26	LYPD3	LY6/PLAUR domain containing 3	protein_coding	Epidermal cells
FGFR2	7	1.02615e-61	2.52968	1	0.658	1.79782e-57	0.342	FGFR2	fibroblast growth factor receptor 2	protein_coding	Epidermal cells
ANOS1	7	1.40268e-61	1.87224	0.682	0.153	2.4575e-57	0.529	ANOS1	anosmin 1	protein_coding	Epidermal cells
TSPAN12	7	6.57678e-61	0.866234	0.589	0.108	1.15225e-56	0.481	TSPAN12	tetraspanin 12	protein_coding	Epidermal cells
ADAM22	7	7.71363e-61	1.41375	0.76	0.206	1.35143e-56	0.554	ADAM22	ADAM metallopeptidase domain 22	protein_coding	Epidermal cells
NECTIN1	7	1.00932e-60	1.72122	0.845	0.32	1.76832e-56	0.525	NECTIN1	nectin cell adhesion molecule 1	protein_coding	Epidermal cells
ASAP2	7	1.69653e-60	1.96875	0.907	0.501	2.97233e-56	0.406	ASAP2	ArfGAP with SH3 domain, ankyrin repeat and PH domain 2	protein_coding	Epidermal cells
HIP1R	7	5.51826e-60	0.939598	0.543	0.095	9.66799e-56	0.448	HIP1R	huntingtin interacting protein 1 related	protein_coding	Epidermal cells
BCL11A	7	6.11345e-60	2.15291	0.977	0.701	1.07108e-55	0.276	BCL11A	BCL11 transcription factor A	protein_coding	Epidermal cells
RBBP8	7	2.34908e-59	1.06725	0.605	0.123	4.11559e-55	0.482	RBBP8	RB binding protein 8, endonuclease	protein_coding	Epidermal cells
FST	7	2.69625e-59	1.28969	0.496	0.076	4.72383e-55	0.42	FST	follistatin	protein_coding	Epidermal cells
LAMC2	7	3.18029e-59	0.552081	0.318	0.028	5.57188e-55	0.29	LAMC2	laminin subunit gamma 2	protein_coding	Epidermal cells
RHPN2	7	7.7689e-59	0.584681	0.388	0.044	1.36111e-54	0.344	RHPN2	rhophilin Rho GTPase binding protein 2	protein_coding	Epidermal cells
PLEKHG4	7	7.98036e-59	0.882212	0.651	0.138	1.39816e-54	0.513	PLEKHG4	pleckstrin homology and RhoGEF domain containing G4	protein_coding	Epidermal cells
MTUS1	7	1.39301e-58	1.21373	0.822	0.259	2.44056e-54	0.563	MTUS1	microtubule associated scaffold protein 1	protein_coding	Epidermal cells
FRMD4B	7	7.36396e-58	0.848778	0.574	0.103	1.29017e-53	0.471	FRMD4B	FERM domain containing 4B	protein_coding	Epidermal cells
SMARCAD1	7	9.80363e-58	1.54669	0.891	0.471	1.7176e-53	0.42	SMARCAD1	SWI/SNF-related, matrix-associated actin-dependent regulator of chromatin, subfamily a, containing DEAD/H box 1	protein_coding	Epidermal cells
EPB41L4B	7	1.44618e-57	0.969174	0.674	0.151	2.5337e-53	0.523	EPB41L4B	erythrocyte membrane protein band 4.1 like 4B	protein_coding	Epidermal cells
GAS2L1	7	2.50768e-57	0.53474	0.395	0.048	4.39345e-53	0.347	GAS2L1	growth arrest specific 2 like 1	protein_coding	Epidermal cells
NAB1	7	3.49819e-57	1.07593	0.729	0.198	6.12883e-53	0.531	NAB1	NGFI-A binding protein 1	protein_coding	Epidermal cells
PSAT1	7	4.14492e-57	0.627247	0.481	0.074	7.26191e-53	0.407	PSAT1	phosphoserine aminotransferase 1	protein_coding	Epidermal cells
MACF1	7	1.12699e-56	1.89741	0.961	0.833	1.97448e-52	0.128	MACF1	microtubule actin crosslinking factor 1	protein_coding	Epidermal cells
PTCH2	7	2.4173e-56	2.36644	0.814	0.289	4.23511e-52	0.525	PTCH2	patched 2	protein_coding	Epidermal cells
MYO10	7	4.07576e-56	1.50893	0.829	0.278	7.14074e-52	0.551	MYO10	myosin X	protein_coding	Epidermal cells
NXN	7	6.86601e-56	1.43283	0.822	0.293	1.20292e-51	0.529	NXN	nucleoredoxin	protein_coding	Epidermal cells
EFNB2	7	7.17896e-56	1.23584	0.783	0.231	1.25775e-51	0.552	EFNB2	ephrin B2	protein_coding	Epidermal cells
GREP1	7	1.77582e-54	0.671877	0.527	0.092	3.11123e-50	0.435	GREP1	glycine rich extracellular protein 1	protein_coding	Epidermal cells
RALYL	7	3.09781e-54	0.69461	0.326	0.033	5.42736e-50	0.293	RALYL	RALY RNA binding protein like	protein_coding	Epidermal cells
SATB1	7	4.80707e-54	1.44697	0.721	0.219	8.42199e-50	0.502	SATB1	SATB homeobox 1	protein_coding	Epidermal cells
VAV3	7	5.01343e-54	0.688302	0.527	0.088	8.78353e-50	0.439	VAV3	vav guanine nucleotide exchange factor 3	protein_coding	Epidermal cells
LLGL2	7	5.16738e-54	0.514996	0.395	0.05	9.05325e-50	0.345	LLGL2	LLGL scribble cell polarity complex component 2	protein_coding	Epidermal cells
LOC129335279	7	1.85095e-53	0.617613	0.426	0.061	3.24286e-49	0.365	LOC129335279	cytochrome P450 2D14-like	protein_coding	Epidermal cells
MYB	7	2.39914e-53	0.636287	0.31	0.03	4.20329e-49	0.28	MYB	MYB proto-oncogene, transcription factor	protein_coding	Epidermal cells
CFAP299	7	3.96478e-53	0.519736	0.318	0.032	6.9463e-49	0.286	CFAP299	cilia and flagella associated protein 299	protein_coding	Epidermal cells
TNFAIP3	7	2.3664e-52	0.520765	0.295	0.028	4.14593e-48	0.267	TNFAIP3	TNF alpha induced protein 3	protein_coding	Epidermal cells
KREMEN2	7	5.66609e-52	1.75726	0.76	0.273	9.92698e-48	0.487	KREMEN2	kringle containing transmembrane protein 2	protein_coding	Epidermal cells
C5H6orf132	7	5.77762e-52	0.559891	0.388	0.05	1.01224e-47	0.338	C5H6orf132	chromosome 5 C6orf132 homolog	protein_coding	Epidermal cells
ELOVL6	7	5.87713e-52	0.939689	0.558	0.121	1.02967e-47	0.437	ELOVL6	ELOVL fatty acid elongase 6	protein_coding	Epidermal cells
CCDC85C	7	7.51299e-52	1.35519	0.744	0.226	1.31628e-47	0.518	CCDC85C	coiled-coil domain containing 85C	protein_coding	Epidermal cells
RASSF10	7	1.27663e-51	0.601151	0.419	0.061	2.23665e-47	0.358	RASSF10	Ras association domain family member 10	protein_coding	Epidermal cells
PPFIBP2	7	2.07546e-51	1.48931	0.845	0.329	3.6362e-47	0.516	PPFIBP2	PPFIA binding protein 2	protein_coding	Epidermal cells
LOC129333180	7	2.48783e-51	0.818148	0.38	0.048	4.35868e-47	0.332	LOC129333180	cadherin-6	protein_coding	Epidermal cells
GALNT14	7	2.70964e-51	1.0414	0.535	0.101	4.74728e-47	0.434	GALNT14	polypeptide N-acetylgalactosaminyltransferase 14	protein_coding	Epidermal cells
CXCL14	7	3.07175e-51	2.09328	0.977	0.484	5.38171e-47	0.493	CXCL14	C-X-C motif chemokine ligand 14	protein_coding	Epidermal cells
SEMA5B	7	3.45742e-51	2.35908	0.736	0.252	6.05739e-47	0.484	SEMA5B	semaphorin 5B	protein_coding	Epidermal cells
PARD3	7	4.71876e-51	1.97928	0.953	0.751	8.26727e-47	0.202	PARD3	par-3 family cell polarity regulator	protein_coding	Epidermal cells
NAALADL2	7	1.42616e-50	0.530435	0.302	0.03	2.49863e-46	0.272	NAALADL2	N-acetylated alpha-linked acidic dipeptidase like 2	protein_coding	Epidermal cells
PATJ	7	1.76133e-50	0.727367	0.558	0.114	3.08585e-46	0.444	PATJ	PATJ crumbs cell polarity complex component	protein_coding	Epidermal cells
CLSTN3	7	2.5355e-50	0.628161	0.457	0.075	4.4422e-46	0.382	CLSTN3	calsyntenin 3	protein_coding	Epidermal cells
CADM4	7	6.07079e-50	1.02124	0.651	0.156	1.0636e-45	0.495	CADM4	cell adhesion molecule 4	protein_coding	Epidermal cells
CD44	7	9.23319e-50	1.4321	0.884	0.325	1.61765e-45	0.559	CD44	CD44 molecule (Indian blood group)	protein_coding	Epidermal cells
DST	7	1.04498e-49	2.20457	0.891	0.52	1.83081e-45	0.371	DST	dystonin	protein_coding	Epidermal cells
WNT11	7	4.53443e-49	2.11434	0.884	0.436	7.94432e-45	0.448	WNT11	Wnt family member 11	protein_coding	Epidermal cells
ABCA12	7	8.10206e-49	0.681809	0.442	0.072	1.41948e-44	0.37	ABCA12	ATP binding cassette subfamily A member 12	protein_coding	Epidermal cells
GNG4	7	8.69585e-49	0.811375	0.566	0.125	1.52351e-44	0.441	GNG4	G protein subunit gamma 4	protein_coding	Epidermal cells
CD9	7	1.92699e-48	1.32898	0.953	0.436	3.37609e-44	0.517	CD9	CD9 molecule	protein_coding	Epidermal cells
PHACTR4	7	1.98679e-48	1.18212	0.783	0.295	3.48086e-44	0.488	PHACTR4	phosphatase and actin regulator 4	protein_coding	Epidermal cells
NCKAP5	7	2.35547e-48	2.29525	0.93	0.558	4.12679e-44	0.372	NCKAP5	NCK associated protein 5	protein_coding	Epidermal cells
ADAMTSL5	7	2.49388e-48	0.994231	0.581	0.13	4.36928e-44	0.451	ADAMTSL5	ADAMTS like 5	protein_coding	Epidermal cells
AGRN	7	4.75266e-48	1.11977	0.744	0.229	8.32667e-44	0.515	AGRN	agrin	protein_coding	Epidermal cells
GPT2	7	5.81364e-48	0.538103	0.426	0.068	1.01855e-43	0.358	GPT2	glutamic--pyruvic transaminase 2	protein_coding	Epidermal cells
PCDH7	7	6.98288e-48	2.09146	0.961	0.757	1.2234e-43	0.204	PCDH7	protocadherin 7	protein_coding	Epidermal cells
SCML2	7	2.53282e-47	0.932502	0.705	0.215	4.43749e-43	0.49	SCML2	Scm polycomb group protein like 2	protein_coding	Epidermal cells
MAGI1	7	6.53392e-47	1.73512	0.868	0.432	1.14474e-42	0.436	MAGI1	membrane associated guanylate kinase, WW and PDZ domain containing 1	protein_coding	Epidermal cells
NFKB1	7	7.38485e-47	0.873018	0.558	0.126	1.29383e-42	0.432	NFKB1	nuclear factor kappa B subunit 1	protein_coding	Epidermal cells
PRLR	7	1.12493e-46	0.771494	0.457	0.08	1.97087e-42	0.377	PRLR	prolactin receptor	protein_coding	Epidermal cells
SEMA3E	7	2.76255e-46	0.995603	0.605	0.135	4.83999e-42	0.47	SEMA3E	semaphorin 3E	protein_coding	Epidermal cells
MARCKSL1	7	4.90259e-46	1.52792	0.969	0.655	8.58933e-42	0.314	MARCKSL1	MARCKS like 1	protein_coding	Epidermal cells
TRAF3	7	2.94596e-45	0.846746	0.442	0.078	5.16132e-41	0.364	TRAF3	TNF receptor associated factor 3	protein_coding	Epidermal cells
LOC129340955	7	9.97854e-45	0.678839	0.566	0.132	1.74824e-40	0.434	LOC129340955	stromelysin-3-like	protein_coding	Epidermal cells
RGCC	7	1.41725e-44	0.554928	0.605	0.138	2.48302e-40	0.467	RGCC	regulator of cell cycle	protein_coding	Epidermal cells
TNFRSF19	7	2.52535e-44	2.07825	0.868	0.444	4.42442e-40	0.424	TNFRSF19	TNF receptor superfamily member 19	protein_coding	Epidermal cells
SOX6	7	3.96294e-44	1.9507	0.783	0.289	6.94307e-40	0.494	SOX6	SRY-box transcription factor 6	protein_coding	Epidermal cells
LRBA	7	3.97776e-44	1.44403	0.899	0.528	6.96904e-40	0.371	LRBA	LPS responsive beige-like anchor protein	protein_coding	Epidermal cells
NBEAL2	7	4.82123e-44	0.653235	0.442	0.079	8.44679e-40	0.363	NBEAL2	neurobeachin like 2	protein_coding	Epidermal cells
FSTL4	7	8.05239e-44	1.38116	0.473	0.093	1.41078e-39	0.38	FSTL4	follistatin like 4	protein_coding	Epidermal cells
SCHIP1	7	1.35865e-43	1.05781	0.62	0.161	2.38035e-39	0.459	SCHIP1	schwannomin interacting protein 1	protein_coding	Epidermal cells
MTSS1	7	1.64499e-43	1.01783	0.845	0.357	2.88203e-39	0.488	MTSS1	MTSS I-BAR domain containing 1	protein_coding	Epidermal cells
NHSL1	7	1.83223e-43	1.10966	0.713	0.222	3.21006e-39	0.491	NHSL1	NHS like 1	protein_coding	Epidermal cells
ADGRG2	7	2.7307e-43	0.702739	0.465	0.089	4.78418e-39	0.376	ADGRG2	adhesion G protein-coupled receptor G2	protein_coding	Epidermal cells
TRAK1	7	3.86934e-43	1.30811	0.721	0.257	6.77908e-39	0.464	TRAK1	trafficking kinesin protein 1	protein_coding	Epidermal cells
ENAH	7	1.66678e-42	1.70199	0.915	0.581	2.92019e-38	0.334	ENAH	ENAH actin regulator	protein_coding	Epidermal cells
JUP	7	2.37035e-42	1.38006	0.837	0.488	4.15285e-38	0.349	JUP	junction plakoglobin	protein_coding	Epidermal cells
PLXNB3	7	4.62091e-42	0.963163	0.69	0.226	8.09583e-38	0.464	PLXNB3	plexin B3	protein_coding	Epidermal cells
LOC129330985	7	1.33113e-41	0.732862	0.628	0.179	2.33214e-37	0.449	LOC129330985	selenoprotein Pb-like	protein_coding	Epidermal cells
CERS6	7	1.54517e-41	0.64822	0.419	0.076	2.70714e-37	0.343	CERS6	ceramide synthase 6	protein_coding	Epidermal cells
OGT	7	2.22817e-41	1.17182	0.907	0.56	3.90375e-37	0.347	OGT	O-linked N-acetylglucosamine (GlcNAc) transferase	protein_coding	Epidermal cells
TGFB1	7	2.91818e-41	0.737229	0.395	0.067	5.11265e-37	0.328	TGFB1	transforming growth factor beta 1	protein_coding	Epidermal cells
DACH1	7	4.8414e-41	2.67736	0.767	0.32	8.48213e-37	0.447	DACH1	dachshund family transcription factor 1	protein_coding	Epidermal cells
RAPGEFL1	7	9.8636e-41	0.529975	0.434	0.08	1.7281e-36	0.354	RAPGEFL1	Rap guanine nucleotide exchange factor like 1	protein_coding	Epidermal cells
HOMER1	7	7.62688e-40	0.613626	0.434	0.084	1.33623e-35	0.35	HOMER1	homer scaffold protein 1	protein_coding	Epidermal cells
MAP3K1	7	8.93413e-40	1.2329	0.752	0.269	1.56526e-35	0.483	MAP3K1	mitogen-activated protein kinase kinase kinase 1	protein_coding	Epidermal cells
SPON1	7	1.11675e-39	0.999396	0.535	0.132	1.95654e-35	0.403	SPON1	spondin 1	protein_coding	Epidermal cells
LOC129335200	7	1.14918e-39	0.857936	0.721	0.24	2.01336e-35	0.481	LOC129335200	microtubule-associated serine/threonine-protein kinase 4-like	protein_coding	Epidermal cells
UNC5B	7	1.55652e-39	1.04262	0.605	0.166	2.72702e-35	0.439	UNC5B	unc-5 netrin receptor B	protein_coding	Epidermal cells
[truncated: 6,500 more rows]

## Sheet: CellType markers
Dataset S1. Differentially expressed genes in each cluster and cell type assignment. Differentially expressed genes (adjusted p-val ≤ 0.05, log2 fold-change > 0.5 and a 10% specificity) identified with Seurat Wilcoxon rank-sum test (FingAllMarkers function).
Differentially expressed genes for each cell type. Thresholds are p_val_adj < 0.05, specific > 0.1 and avg_log2FC > 0.5
gene	cluster	p_val	avg_log2FC	pct.1	pct.2	p_val_adj	specific	gene_symbol	description	gene_biotype
POSTN	Fibroblasts	6.61755e-247	4.46308	0.909	0.364	1.1594e-242	0.545	POSTN	periostin	protein_coding
LUM	Fibroblasts	0	4.31001	0.983	0.38	0	0.603	LUM	lumican	protein_coding
COL16A1	Fibroblasts	0	4.14262	0.985	0.312	0	0.673	COL16A1	collagen type XVI alpha 1 chain	protein_coding
COL6A3	Fibroblasts	0	4.13616	0.996	0.499	0	0.497	COL6A3	collagen type VI alpha 3 chain	protein_coding
COL6A1	Fibroblasts	0	4.05471	0.993	0.352	0	0.641	COL6A1	collagen type VI alpha 1 chain	protein_coding
DCN	Fibroblasts	0	3.7972	0.979	0.328	0	0.651	DCN	decorin	protein_coding
OGN	Fibroblasts	0	3.57845	0.963	0.245	0	0.718	OGN	osteoglycin	protein_coding
SPARC	Fibroblasts	2.30335e-284	3.57509	0.994	0.846	4.03548e-280	0.148	SPARC	secreted protein acidic and cysteine rich	protein_coding
COL5A1	Fibroblasts	0	3.5724	0.996	0.698	0	0.298	COL5A1	collagen type V alpha 1 chain	protein_coding
COL6A2	Fibroblasts	0	3.33308	0.98	0.169	0	0.811	COL6A2	collagen type VI alpha 2 chain	protein_coding
CDH11	Fibroblasts	0	3.02456	0.961	0.097	0	0.864	CDH11	cadherin 11	protein_coding
LOC129346324	Fibroblasts	0	2.69036	0.958	0.061	0	0.897	LOC129346324	twist-related protein 2-like	protein_coding
SERPINF1	Fibroblasts	7.43342e-278	2.61714	0.909	0.082	1.30233e-273	0.827	SERPINF1	serpin family F member 1	protein_coding
KERA	Fibroblasts	4.25175e-144	2.60479	0.67	0.12	7.44906e-140	0.55	KERA	keratocan	protein_coding
LOC129327368	Fibroblasts	2.71976e-148	2.57879	0.671	0.098	4.76502e-144	0.573	LOC129327368	collagen alpha-1(XXIII) chain-like	protein_coding
ADAMTS2	Fibroblasts	9.25126e-281	2.49638	0.966	0.152	1.62082e-276	0.814	ADAMTS2	ADAM metallopeptidase with thrombospondin type 1 motif 2	protein_coding
TWIST1	Fibroblasts	7.53008e-279	2.49493	0.912	0.094	1.31927e-274	0.818	TWIST1	twist family bHLH transcription factor 1	protein_coding
COL12A1	Fibroblasts	8.32806e-235	2.48423	0.96	0.368	1.45908e-230	0.592	COL12A1	collagen type XII alpha 1 chain	protein_coding
PCOLCE	Fibroblasts	7.29952e-196	2.38764	0.929	0.535	1.27888e-191	0.394	PCOLCE	procollagen C-endopeptidase enhancer	protein_coding
EFNA5	Fibroblasts	4.14116e-187	2.38196	0.966	0.535	7.25532e-183	0.431	EFNA5	ephrin A5	protein_coding
SLIT3	Fibroblasts	2.0862e-225	2.37569	0.867	0.149	3.65502e-221	0.718	SLIT3	slit guidance ligand 3	protein_coding
HPD	Fibroblasts	4.69819e-235	2.36544	0.843	0.095	8.23123e-231	0.748	HPD	4-hydroxyphenylpyruvate dioxygenase	protein_coding
PRR16	Fibroblasts	1.32565e-244	2.34459	0.926	0.245	2.32254e-240	0.681	PRR16	proline rich 16	protein_coding
PRRX2	Fibroblasts	8.92129e-245	2.32729	0.876	0.088	1.56301e-240	0.788	PRRX2	paired related homeobox 2	protein_coding
ECM2	Fibroblasts	1.05027e-263	2.322	0.91	0.117	1.84007e-259	0.793	ECM2	extracellular matrix protein 2	protein_coding
TRPS1	Fibroblasts	3.47156e-123	2.29081	0.791	0.404	6.08217e-119	0.387	TRPS1	transcriptional repressor GATA binding 1	protein_coding
TBX15	Fibroblasts	1.07377e-294	2.28963	0.945	0.068	1.88124e-290	0.877	TBX15	T-box transcription factor 15	protein_coding
SERPINH1	Fibroblasts	1.16252e-279	2.22849	0.985	0.72	2.03674e-275	0.265	SERPINH1	serpin family H member 1	protein_coding
COL3A1	Fibroblasts	8.66564e-170	2.1994	0.983	0.534	1.51822e-165	0.449	COL3A1	collagen type III alpha 1 chain	protein_coding
SDC2	Fibroblasts	4.18772e-268	2.18638	0.98	0.554	7.33688e-264	0.426	SDC2	syndecan 2	protein_coding
FN1	Fibroblasts	2.66436e-235	2.1352	0.898	0.189	4.66795e-231	0.709	FN1	fibronectin 1	protein_coding
NDNF	Fibroblasts	1.66141e-243	2.12266	0.843	0.061	2.9108e-239	0.782	NDNF	neuron derived neurotrophic factor	protein_coding
CTSK	Fibroblasts	2.85544e-240	2.09396	0.901	0.287	5.00273e-236	0.614	CTSK	cathepsin K	protein_coding
DPT	Fibroblasts	3.52184e-162	2.07645	0.663	0.04	6.17025e-158	0.623	DPT	dermatopontin	protein_coding
LOC129341652	Fibroblasts	2.05714e-163	2.05655	0.887	0.413	3.60411e-159	0.474	LOC129341652	protein S100-A4-like	protein_coding
TRABD2B	Fibroblasts	4.83115e-108	2.05545	0.534	0.052	8.46418e-104	0.482	TRABD2B	TraB domain containing 2B	protein_coding
NFIX	Fibroblasts	1.58099e-232	2.04098	0.969	0.571	2.76989e-228	0.398	NFIX	nuclear factor I X	protein_coding
COL5A2	Fibroblasts	5.00286e-272	2.04059	0.994	0.698	8.765e-268	0.296	COL5A2	collagen type V alpha 2 chain	protein_coding
COL14A1	Fibroblasts	1.26624e-203	1.99605	0.97	0.413	2.21845e-199	0.557	COL14A1	collagen type XIV alpha 1 chain	protein_coding
LOX	Fibroblasts	3.62452e-173	1.97601	0.713	0.071	6.35016e-169	0.642	LOX	lysyl oxidase	protein_coding
PRRX1	Fibroblasts	4.80149e-260	1.96453	0.874	0.055	8.41221e-256	0.819	PRRX1	paired related homeobox 1	protein_coding
PDGFRA	Fibroblasts	6.61619e-265	1.96199	0.872	0.019	1.15916e-260	0.853	PDGFRA	platelet derived growth factor receptor alpha	protein_coding
CRABP2	Fibroblasts	1.23806e-191	1.94056	0.733	0.04	2.16907e-187	0.693	CRABP2	cellular retinoic acid binding protein 2	protein_coding
ADGRL2	Fibroblasts	1.74182e-220	1.92281	0.971	0.515	3.05168e-216	0.456	ADGRL2	adhesion G protein-coupled receptor L2	protein_coding
PDGFD	Fibroblasts	1.80219e-138	1.91666	0.624	0.074	3.15743e-134	0.55	PDGFD	platelet derived growth factor D	protein_coding
MRC2	Fibroblasts	3.32761e-251	1.90039	0.906	0.202	5.82997e-247	0.704	MRC2	mannose receptor C type 2	protein_coding
LOC129331697	Fibroblasts	7.94192e-131	1.87776	0.696	0.15	1.39142e-126	0.546	LOC129331697	glypican-5-like	protein_coding
LOC129324534	Fibroblasts	3.14632e-245	1.84219	0.842	0.051	5.51235e-241	0.791	LOC129324534	TGF-beta receptor type-2-like	protein_coding
BCL11B	Fibroblasts	4.81781e-176	1.82999	0.933	0.286	8.4408e-172	0.647	BCL11B	BCL11 transcription factor B	protein_coding
LAMA2	Fibroblasts	1.77089e-172	1.80404	0.828	0.173	3.1026e-168	0.655	LAMA2	laminin subunit alpha 2	protein_coding
FKBP11	Fibroblasts	4.26095e-192	1.79956	0.92	0.641	7.46518e-188	0.279	FKBP11	FKBP prolyl isomerase 11	protein_coding
ROR2	Fibroblasts	7.94902e-154	1.78514	0.735	0.149	1.39267e-149	0.586	ROR2	receptor tyrosine kinase like orphan receptor 2	protein_coding
MFAP2	Fibroblasts	1.581e-221	1.76216	0.922	0.517	2.76992e-217	0.405	MFAP2	microfibril associated protein 2	protein_coding
CALD1	Fibroblasts	5.94526e-235	1.73807	0.954	0.545	1.04161e-230	0.409	CALD1	caldesmon 1	protein_coding
OSR1	Fibroblasts	9.06103e-214	1.72838	0.789	0.036	1.58749e-209	0.753	OSR1	odd-skipped related transcription factor 1	protein_coding
MMP2	Fibroblasts	1.4461e-225	1.72466	0.82	0.071	2.53357e-221	0.749	MMP2	matrix metallopeptidase 2	protein_coding
KDELR3	Fibroblasts	1.85665e-225	1.71942	0.837	0.115	3.25285e-221	0.722	KDELR3	KDEL endoplasmic reticulum protein retention receptor 3	protein_coding
KALRN	Fibroblasts	4.32848e-166	1.69823	0.843	0.283	7.5835e-162	0.56	KALRN	kalirin RhoGEF kinase	protein_coding
COL24A1	Fibroblasts	2.86544e-171	1.69278	0.851	0.24	5.02025e-167	0.611	COL24A1	collagen type XXIV alpha 1 chain	protein_coding
TGFBR3	Fibroblasts	1.80749e-196	1.69255	0.94	0.359	3.16673e-192	0.581	TGFBR3	transforming growth factor beta receptor 3	protein_coding
RRBP1	Fibroblasts	1.57559e-219	1.68463	0.835	0.124	2.76043e-215	0.711	RRBP1	ribosome binding protein 1	protein_coding
ZNF469	Fibroblasts	1.10818e-234	1.68178	0.86	0.101	1.94153e-230	0.759	ZNF469	zinc finger protein 469	protein_coding
TCF4	Fibroblasts	2.18536e-198	1.674	0.992	0.654	3.82876e-194	0.338	TCF4	transcription factor 4	protein_coding
C1QTNF6	Fibroblasts	5.37022e-215	1.66318	0.824	0.149	9.40862e-211	0.675	C1QTNF6	C1q and TNF related 6	protein_coding
FOXD1	Fibroblasts	4.95958e-143	1.65919	0.621	0.043	8.68919e-139	0.578	FOXD1	forkhead box D1	protein_coding
FKBP7	Fibroblasts	1.13421e-212	1.64802	0.917	0.543	1.98714e-208	0.374	FKBP7	FKBP prolyl isomerase 7	protein_coding
FGFR1	Fibroblasts	3.27509e-175	1.64284	0.807	0.189	5.73795e-171	0.618	FGFR1	fibroblast growth factor receptor 1	protein_coding
EBF1	Fibroblasts	4.09281e-86	1.63672	0.551	0.121	7.1706e-82	0.43	EBF1	EBF transcription factor 1	protein_coding
ZNF385D	Fibroblasts	4.26758e-113	1.62063	0.655	0.172	7.47681e-109	0.483	ZNF385D	zinc finger protein 385D	protein_coding
PLPP3	Fibroblasts	2.86861e-175	1.59787	0.94	0.382	5.0258e-171	0.558	PLPP3	phospholipid phosphatase 3	protein_coding
EGR1	Fibroblasts	1.51544e-99	1.59187	0.833	0.492	2.65506e-95	0.341	EGR1	early growth response 1	protein_coding
DKK2	Fibroblasts	8.29352e-146	1.58285	0.625	0.039	1.45302e-141	0.586	DKK2	dickkopf WNT signaling pathway inhibitor 2	protein_coding
PDZRN3	Fibroblasts	4.65929e-110	1.57344	0.664	0.177	8.16308e-106	0.487	PDZRN3	PDZ domain containing ring finger 3	protein_coding
PHGDH	Fibroblasts	3.60678e-169	1.55368	0.84	0.302	6.31908e-165	0.538	PHGDH	phosphoglycerate dehydrogenase	protein_coding
GPX7	Fibroblasts	4.50094e-172	1.53498	0.84	0.407	7.88565e-168	0.433	GPX7	glutathione peroxidase 7	protein_coding
GALNT17	Fibroblasts	4.17741e-158	1.53075	0.66	0.033	7.31882e-154	0.627	GALNT17	polypeptide N-acetylgalactosaminyltransferase 17	protein_coding
PID1	Fibroblasts	2.63456e-199	1.51839	0.853	0.19	4.61575e-195	0.663	PID1	phosphotyrosine interaction domain containing 1	protein_coding
PPIC	Fibroblasts	1.27266e-193	1.4916	0.866	0.388	2.2297e-189	0.478	PPIC	peptidylprolyl isomerase C	protein_coding
TMTC2	Fibroblasts	3.12018e-106	1.47912	0.745	0.329	5.46656e-102	0.416	TMTC2	transmembrane O-mannosyltransferase targeting cadherins 2	protein_coding
COL11A1	Fibroblasts	4.4964e-44	1.47411	0.57	0.316	7.8777e-40	0.254	COL11A1	collagen type XI alpha 1 chain	protein_coding
FKBP10	Fibroblasts	1.77291e-200	1.45987	0.885	0.364	3.10614e-196	0.521	FKBP10	FKBP prolyl isomerase 10	protein_coding
OLFM1	Fibroblasts	2.29265e-215	1.45769	0.939	0.602	4.01672e-211	0.337	OLFM1	olfactomedin 1	protein_coding
ROBO2	Fibroblasts	1.61683e-124	1.45372	0.814	0.268	2.83268e-120	0.546	ROBO2	roundabout guidance receptor 2	protein_coding
FNDC1	Fibroblasts	1.11253e-70	1.44637	0.559	0.177	1.94915e-66	0.382	FNDC1	fibronectin type III domain containing 1	protein_coding
PRDM1	Fibroblasts	1.52536e-32	1.44593	0.311	0.094	2.67243e-28	0.217	PRDM1	PR/SET domain 1	protein_coding
GLI2	Fibroblasts	6.42893e-75	1.4429	0.84	0.545	1.12635e-70	0.295	GLI2	GLI family zinc finger 2	protein_coding
NOVA1	Fibroblasts	6.01153e-120	1.42618	0.839	0.433	1.05322e-115	0.406	NOVA1	NOVA alternative splicing regulator 1	protein_coding
CD81	Fibroblasts	1.60996e-220	1.42297	0.983	0.704	2.82065e-216	0.279	CD81	CD81 molecule	protein_coding
PLPP1	Fibroblasts	2.68514e-162	1.42048	0.871	0.368	4.70437e-158	0.503	PLPP1	phospholipid phosphatase 1	protein_coding
F13A1	Fibroblasts	8.35129e-81	1.42011	0.451	0.051	1.46315e-76	0.4	F13A1	coagulation factor XIII A chain	protein_coding
CASK	Fibroblasts	1.35977e-136	1.40991	0.976	0.821	2.38231e-132	0.155	CASK	calcium/calmodulin dependent serine protein kinase	protein_coding
VCAN	Fibroblasts	7.5414e-152	1.40809	0.9	0.388	1.32125e-147	0.512	VCAN	versican	protein_coding
OSR2	Fibroblasts	6.69018e-163	1.39588	0.812	0.221	1.17212e-158	0.591	OSR2	odd-skipped related transciption factor 2	protein_coding
BOC	Fibroblasts	1.86162e-191	1.38981	0.924	0.378	3.26155e-187	0.546	BOC	BOC cell adhesion associated, oncogene regulated	protein_coding
OAF	Fibroblasts	1.05023e-209	1.38942	0.797	0.071	1.84e-205	0.726	OAF	out at first homolog	protein_coding
PLXNA4	Fibroblasts	5.52838e-101	1.38598	0.691	0.201	9.68572e-97	0.49	PLXNA4	plexin A4	protein_coding
COL27A1	Fibroblasts	5.57508e-85	1.37969	0.736	0.387	9.76754e-81	0.349	COL27A1	collagen type XXVII alpha 1 chain	protein_coding
RCN3	Fibroblasts	1.66729e-190	1.37297	0.826	0.27	2.9211e-186	0.556	RCN3	reticulocalbin 3	protein_coding
CCN1	Fibroblasts	8.38716e-75	1.3629	0.578	0.195	1.46943e-70	0.383	CCN1	cellular communication network factor 1	protein_coding
SEMA3C	Fibroblasts	2.16201e-152	1.341	0.852	0.313	3.78785e-148	0.539	SEMA3C	semaphorin 3C	protein_coding
GULP1	Fibroblasts	4.597e-149	1.33213	0.911	0.424	8.05394e-145	0.487	GULP1	GULP PTB domain containing engulfment adaptor 1	protein_coding
SEC24D	Fibroblasts	1.10462e-188	1.33056	0.815	0.206	1.93529e-184	0.609	SEC24D	SEC24 homolog D, COPII coat complex component	protein_coding
KDELR2	Fibroblasts	4.24713e-166	1.32787	0.924	0.697	7.44096e-162	0.227	KDELR2	KDEL endoplasmic reticulum protein retention receptor 2	protein_coding
PTX3	Fibroblasts	9.00239e-198	1.32764	0.742	0.023	1.57722e-193	0.719	PTX3	pentraxin 3	protein_coding
ARL4A	Fibroblasts	1.2327e-149	1.32697	0.811	0.346	2.15969e-145	0.465	ARL4A	ADP ribosylation factor like GTPase 4A	protein_coding
FBN1	Fibroblasts	1.51158e-122	1.32578	0.743	0.248	2.64829e-118	0.495	FBN1	fibrillin 1	protein_coding
ABTB3	Fibroblasts	5.25444e-136	1.32568	0.791	0.261	9.20578e-132	0.53	ABTB3	ankyrin repeat and BTB domain containing 3	protein_coding
FBN2	Fibroblasts	1.87692e-78	1.31983	0.489	0.107	3.28836e-74	0.382	FBN2	fibrillin 2	protein_coding
CREB3L1	Fibroblasts	7.83786e-176	1.31835	0.804	0.198	1.37319e-171	0.606	CREB3L1	cAMP responsive element binding protein 3 like 1	protein_coding
EPHA4	Fibroblasts	4.72058e-127	1.30625	0.743	0.238	8.27046e-123	0.505	EPHA4	EPH receptor A4	protein_coding
MMP14	Fibroblasts	2.39616e-176	1.30201	0.916	0.521	4.19807e-172	0.395	MMP14	matrix metallopeptidase 14	protein_coding
SSR2	Fibroblasts	7.73592e-144	1.29561	0.911	0.756	1.35533e-139	0.155	SSR2	signal sequence receptor subunit 2	protein_coding
CCN4	Fibroblasts	7.08811e-103	1.29307	0.483	0.019	1.24184e-98	0.464	CCN4	cellular communication network factor 4	protein_coding
RCN1	Fibroblasts	1.98493e-131	1.28786	0.696	0.205	3.47759e-127	0.491	RCN1	reticulocalbin 1	protein_coding
SLIT2	Fibroblasts	1.44897e-100	1.27795	0.74	0.276	2.5386e-96	0.464	SLIT2	slit guidance ligand 2	protein_coding
RBMS3	Fibroblasts	2.73774e-102	1.27524	0.951	0.698	4.79652e-98	0.253	RBMS3	RNA binding motif single stranded interacting protein 3	protein_coding
MEGF6	Fibroblasts	4.67169e-140	1.27263	0.665	0.082	8.18481e-136	0.583	MEGF6	multiple EGF like domains 6	protein_coding
WIF1	Fibroblasts	1.35423e-118	1.27236	0.55	0.038	2.37261e-114	0.512	WIF1	WNT inhibitory factor 1	protein_coding
HSD17B2	Fibroblasts	3.48461e-136	1.26707	0.601	0.043	6.10504e-132	0.558	HSD17B2	hydroxysteroid 17-beta dehydrogenase 2	protein_coding
HTRA1	Fibroblasts	1.64935e-101	1.26569	0.667	0.237	2.88966e-97	0.43	HTRA1	HtrA serine peptidase 1	protein_coding
TMEM263	Fibroblasts	1.23158e-178	1.2581	0.917	0.642	2.15773e-174	0.275	TMEM263	transmembrane protein 263	protein_coding
NTNG1	Fibroblasts	2.42134e-120	1.25221	0.746	0.228	4.24219e-116	0.518	NTNG1	netrin G1	protein_coding
SELENOM	Fibroblasts	1.7018e-167	1.24542	0.783	0.235	2.98155e-163	0.548	SELENOM	selenoprotein M	protein_coding
CACNA1G	Fibroblasts	1.43515e-117	1.24249	0.527	0.014	2.51439e-113	0.513	CACNA1G	calcium voltage-gated channel subunit alpha1 G	protein_coding
FHOD3	Fibroblasts	3.79379e-122	1.24093	0.743	0.222	6.64673e-118	0.521	FHOD3	formin homology 2 domain containing 3	protein_coding
HGF	Fibroblasts	4.55052e-153	1.24056	0.654	0.049	7.97251e-149	0.605	HGF	hepatocyte growth factor	protein_coding
NFIA	Fibroblasts	1.2094e-113	1.23819	0.943	0.825	2.11888e-109	0.118	NFIA	nuclear factor I A	protein_coding
GLI3	Fibroblasts	1.48126e-111	1.23754	0.874	0.463	2.59517e-107	0.411	GLI3	GLI family zinc finger 3	protein_coding
CD82	Fibroblasts	1.26139e-174	1.23698	0.789	0.186	2.20995e-170	0.603	CD82	CD82 molecule	protein_coding
SEMA3F	Fibroblasts	5.89603e-67	1.22815	0.647	0.287	1.03298e-62	0.36	SEMA3F	semaphorin 3F	protein_coding
TMEM119	Fibroblasts	1.91436e-183	1.22652	0.732	0.045	3.35396e-179	0.687	TMEM119	transmembrane protein 119	protein_coding
GLIS1	Fibroblasts	4.0154e-64	1.2197	0.41	0.071	7.03497e-60	0.339	GLIS1	GLIS family zinc finger 1	protein_coding
SVIL	Fibroblasts	7.30608e-120	1.21426	0.864	0.547	1.28003e-115	0.317	SVIL	supervillin	protein_coding
CENPV	Fibroblasts	2.11304e-141	1.21328	0.75	0.261	3.70205e-137	0.489	CENPV	centromere protein V	protein_coding
ANTXR1	Fibroblasts	3.97837e-134	1.21248	0.861	0.372	6.9701e-130	0.489	ANTXR1	ANTXR cell adhesion molecule 1	protein_coding
THBS2	Fibroblasts	7.66676e-118	1.20773	0.575	0.058	1.34322e-113	0.517	THBS2	thrombospondin 2	protein_coding
SPATS2L	Fibroblasts	3.25923e-161	1.20551	0.839	0.278	5.71018e-157	0.561	SPATS2L	spermatogenesis associated serine rich 2 like	protein_coding
CNTFR	Fibroblasts	2.47361e-53	1.19284	0.86	0.608	4.33376e-49	0.252	CNTFR	ciliary neurotrophic factor receptor	protein_coding
LOC129326102	Fibroblasts	1.5049e-138	1.1921	0.597	0.023	2.63659e-134	0.574	LOC129326102	sulfotransferase 6B1-like	protein_coding
CCBE1	Fibroblasts	2.80407e-53	1.18971	0.368	0.068	4.91273e-49	0.3	CCBE1	collagen and calcium binding EGF domains 1	protein_coding
CALU	Fibroblasts	1.21592e-177	1.18357	0.947	0.746	2.13028e-173	0.201	CALU	calumenin	protein_coding
RIMS1	Fibroblasts	3.71966e-85	1.18069	0.503	0.079	6.51684e-81	0.424	RIMS1	regulating synaptic membrane exocytosis 1	protein_coding
CACNA2D3	Fibroblasts	4.58054e-76	1.1775	0.542	0.143	8.0251e-72	0.399	CACNA2D3	calcium voltage-gated channel auxiliary subunit alpha2delta 3	protein_coding
FBN3	Fibroblasts	3.9784e-134	1.16411	0.684	0.117	6.97015e-130	0.567	FBN3	fibrillin 3	protein_coding
MYO1B	Fibroblasts	3.4502e-101	1.16251	0.722	0.317	6.04475e-97	0.405	MYO1B	myosin IB	protein_coding
LOC129333389	Fibroblasts	4.8247e-58	1.1598	0.546	0.206	8.45288e-54	0.34	LOC129333389	cadherin-10	protein_coding
ADAMTS12	Fibroblasts	2.24174e-100	1.15076	0.517	0.043	3.92753e-96	0.474	ADAMTS12	ADAM metallopeptidase with thrombospondin type 1 motif 12	protein_coding
BIN1	Fibroblasts	6.44459e-142	1.14398	0.882	0.407	1.12909e-137	0.475	BIN1	bridging integrator 1	protein_coding
BMP1	Fibroblasts	1.23923e-154	1.14301	0.909	0.508	2.17114e-150	0.401	BMP1	bone morphogenetic protein 1	protein_coding
HS3ST6	Fibroblasts	7.22348e-93	1.14183	0.621	0.16	1.26555e-88	0.461	HS3ST6	heparan sulfate-glucosamine 3-sulfotransferase 6	protein_coding
TBX18	Fibroblasts	8.86257e-117	1.13953	0.516	0.006	1.55272e-112	0.51	TBX18	T-box transcription factor 18	protein_coding
ALX1	Fibroblasts	3.44484e-77	1.13833	0.399	0.022	6.03536e-73	0.377	ALX1	ALX homeobox 1	protein_coding
ADGRD1	Fibroblasts	2.4729e-69	1.12262	0.379	0.026	4.33252e-65	0.353	ADGRD1	adhesion G protein-coupled receptor D1	protein_coding
ITGA8	Fibroblasts	2.69103e-49	1.12258	0.487	0.172	4.71468e-45	0.315	ITGA8	integrin subunit alpha 8	protein_coding
LOC129337137	Fibroblasts	8.8917e-90	1.1217	0.466	0.04	1.55783e-85	0.426	LOC129337137	cytochrome P450 26B1	protein_coding
HGD	Fibroblasts	3.42628e-165	1.12075	0.66	0.022	6.00285e-161	0.638	HGD	homogentisate 1,2-dioxygenase	protein_coding
PMEPA1	Fibroblasts	1.64846e-112	1.11875	0.901	0.612	2.8881e-108	0.289	PMEPA1	prostate transmembrane protein, androgen induced 1	protein_coding
RIPOR3	Fibroblasts	1.72373e-117	1.11157	0.588	0.061	3.01998e-113	0.527	RIPOR3	RIPOR family member 3	protein_coding
LRP1	Fibroblasts	2.70359e-157	1.11091	0.912	0.417	4.7367e-153	0.495	LRP1	LDL receptor related protein 1	protein_coding
FAM114A1	Fibroblasts	3.85281e-150	1.10703	0.835	0.375	6.75013e-146	0.46	FAM114A1	family with sequence similarity 114 member A1	protein_coding
NRG3	Fibroblasts	1.44106e-59	1.10533	0.547	0.201	2.52474e-55	0.346	NRG3	neuregulin 3	protein_coding
PLCB1	Fibroblasts	1.00853e-13	1.10222	0.476	0.362	1.76695e-09	0.114	PLCB1	phospholipase C beta 1	protein_coding
LOC129337277	Fibroblasts	4.82159e-88	1.09719	0.753	0.381	8.44743e-84	0.372	LOC129337277	uncharacterized LOC129337277	lncRNA
ASPH	Fibroblasts	4.10931e-143	1.09088	0.969	0.75	7.19951e-139	0.219	ASPH	aspartate beta-hydroxylase	protein_coding
ST8SIA6	Fibroblasts	8.54027e-154	1.08795	0.625	0.01	1.49626e-149	0.615	ST8SIA6	ST8 alpha-N-acetyl-neuraminide alpha-2,8-sialyltransferase 6	protein_coding
CTNNA2	Fibroblasts	1.15307e-48	1.07828	0.451	0.17	2.02018e-44	0.281	CTNNA2	catenin alpha 2	protein_coding
DCHS2	Fibroblasts	1.3282e-83	1.07696	0.41	0.012	2.32701e-79	0.398	DCHS2	dachsous cadherin-related 2	protein_coding
ASAP1	Fibroblasts	4.54026e-125	1.07484	0.894	0.56	7.95453e-121	0.334	ASAP1	ArfGAP with SH3 domain, ankyrin repeat and PH domain 1	protein_coding
SEMA3G	Fibroblasts	6.1164e-119	1.07369	0.796	0.277	1.07159e-114	0.519	SEMA3G	semaphorin 3G	protein_coding
KIF26B	Fibroblasts	1.22442e-43	1.05998	0.495	0.206	2.14518e-39	0.289	KIF26B	kinesin family member 26B	protein_coding
FAT4	Fibroblasts	1.92923e-94	1.05548	0.556	0.104	3.38002e-90	0.452	FAT4	FAT atypical cadherin 4	protein_coding
FZD2	Fibroblasts	6.80182e-159	1.04878	0.842	0.375	1.19168e-154	0.467	FZD2	frizzled class receptor 2	protein_coding
FNBP1L	Fibroblasts	9.5509e-139	1.0442	0.82	0.339	1.67332e-134	0.481	FNBP1L	formin binding protein 1 like	protein_coding
CCDC80	Fibroblasts	2.93623e-109	1.04263	0.717	0.261	5.14428e-105	0.456	CCDC80	coiled-coil domain containing 80	protein_coding
TTYH3	Fibroblasts	9.40354e-107	1.03396	0.916	0.687	1.6475e-102	0.229	TTYH3	tweety family member 3	protein_coding
PTPRS	Fibroblasts	5.12124e-120	1.0324	0.978	0.696	8.97242e-116	0.282	PTPRS	protein tyrosine phosphatase receptor type S	protein_coding
COL26A1	Fibroblasts	7.81407e-123	1.03237	0.534	0.006	1.36902e-118	0.528	COL26A1	collagen type XXVI alpha 1 chain	protein_coding
ASAP3	Fibroblasts	9.77742e-80	1.03085	0.664	0.297	1.713e-75	0.367	ASAP3	ArfGAP with SH3 domain, ankyrin repeat and PH domain 3	protein_coding
LOC129337947	Fibroblasts	5.13162e-104	1.02592	0.57	0.082	8.99059e-100	0.488	LOC129337947	LIM zinc-binding domain-containing Nebulette	protein_coding
ADGRA2	Fibroblasts	5.83302e-117	1.02576	0.924	0.589	1.02195e-112	0.335	ADGRA2	adhesion G protein-coupled receptor A2	protein_coding
P4HA2	Fibroblasts	8.42287e-87	1.01736	0.64	0.26	1.47569e-82	0.38	P4HA2	prolyl 4-hydroxylase subunit alpha 2	protein_coding
TSHZ2	Fibroblasts	3.70446e-65	1.00951	0.578	0.193	6.49022e-61	0.385	TSHZ2	teashirt zinc finger homeobox 2	protein_coding
THBS1	Fibroblasts	4.1477e-107	1.00196	0.635	0.141	7.26677e-103	0.494	THBS1	thrombospondin 1	protein_coding
SLC27A3	Fibroblasts	6.59048e-127	1.00041	0.81	0.4	1.15465e-122	0.41	SLC27A3	solute carrier family 27 member 3	protein_coding
PTH1R	Fibroblasts	1.14285e-106	0.999983	0.596	0.118	2.00228e-102	0.478	PTH1R	parathyroid hormone 1 receptor	protein_coding
GLT8D2	Fibroblasts	2.83998e-164	0.998276	0.678	0.045	4.97564e-160	0.633	GLT8D2	glycosyltransferase 8 domain containing 2	protein_coding
MFAP4	Fibroblasts	3.81575e-92	0.989222	0.566	0.108	6.6852e-88	0.458	MFAP4	microfibril associated protein 4	protein_coding
PDGFRL	Fibroblasts	3.83078e-99	0.988222	0.729	0.359	6.71153e-95	0.37	PDGFRL	platelet derived growth factor receptor like	protein_coding
KRTCAP2	Fibroblasts	3.32076e-109	0.984904	0.887	0.729	5.81797e-105	0.158	KRTCAP2	keratinocyte associated protein 2	protein_coding
MATN2	Fibroblasts	5.17136e-83	0.978206	0.51	0.108	9.06022e-79	0.402	MATN2	matrilin 2	protein_coding
OLFML1	Fibroblasts	1.84737e-175	0.976076	0.68	0.013	3.23659e-171	0.667	OLFML1	olfactomedin like 1	protein_coding
P4HB	Fibroblasts	7.17262e-134	0.971009	0.949	0.835	1.25664e-129	0.114	P4HB	prolyl 4-hydroxylase subunit beta	protein_coding
ATOH8	Fibroblasts	2.52583e-104	0.967629	0.731	0.322	4.42526e-100	0.409	ATOH8	atonal bHLH transcription factor 8	protein_coding
CD248	Fibroblasts	3.63903e-156	0.966718	0.685	0.079	6.37558e-152	0.606	CD248	CD248 molecule	protein_coding
COPZ2	Fibroblasts	2.00379e-108	0.965689	0.879	0.612	3.51064e-104	0.267	COPZ2	COPI coat complex subunit zeta 2	protein_coding
GJA1	Fibroblasts	5.39672e-105	0.964668	0.658	0.209	9.45506e-101	0.449	GJA1	gap junction protein alpha 1	protein_coding
PCDH18	Fibroblasts	1.12975e-134	0.963425	0.845	0.372	1.97932e-130	0.473	PCDH18	protocadherin 18	protein_coding
LOC129331093	Fibroblasts	4.45367e-118	0.963139	0.528	0.016	7.80283e-114	0.512	LOC129331093	flavin-containing monooxygenase 1-like	protein_coding
EFEMP2	Fibroblasts	4.63847e-156	0.96217	0.788	0.172	8.1266e-152	0.616	EFEMP2	EGF containing fibulin extracellular matrix protein 2	protein_coding
GFPT1	Fibroblasts	4.77009e-115	0.960812	0.798	0.457	8.3572e-111	0.341	GFPT1	glutamine--fructose-6-phosphate transaminase 1	protein_coding
FBLN5	Fibroblasts	1.36169e-152	0.958571	0.64	0.032	2.38568e-148	0.608	FBLN5	fibulin 5	protein_coding
LINGO1	Fibroblasts	3.43449e-44	0.947392	0.322	0.068	6.01723e-40	0.254	LINGO1	leucine rich repeat and Ig domain containing 1	protein_coding
CCDC50	Fibroblasts	3.14189e-42	0.947341	0.739	0.561	5.5046e-38	0.178	CCDC50	coiled-coil domain containing 50	protein_coding
MLLT3	Fibroblasts	3.0852e-110	0.943379	0.802	0.358	5.40527e-106	0.444	MLLT3	MLLT3 super elongation complex subunit	protein_coding
AEBP1	Fibroblasts	7.60502e-92	0.942109	0.538	0.097	1.3324e-87	0.441	AEBP1	AE binding protein 1	protein_coding
TNS1	Fibroblasts	3.06762e-81	0.933133	0.687	0.293	5.37447e-77	0.394	TNS1	tensin 1	protein_coding
MCC	Fibroblasts	2.49886e-97	0.928927	0.883	0.543	4.378e-93	0.34	MCC	MCC regulator of WNT signaling pathway	protein_coding
LOC129340144	Fibroblasts	2.10785e-82	0.92784	0.501	0.081	3.69296e-78	0.42	LOC129340144	noggin-2-like	protein_coding
LOC129338498	Fibroblasts	7.37665e-120	0.926965	0.833	0.504	1.29239e-115	0.329	LOC129338498	vigilin-like	protein_coding
EPRS1	Fibroblasts	8.47155e-90	0.926073	0.862	0.631	1.48422e-85	0.231	EPRS1	glutamyl-prolyl-tRNA synthetase 1	protein_coding
NRN1	Fibroblasts	1.06949e-98	0.925903	0.469	0.014	1.87374e-94	0.455	NRN1	neuritin 1	protein_coding
WNT5A	Fibroblasts	1.19238e-109	0.924383	0.741	0.211	2.08904e-105	0.53	WNT5A	Wnt family member 5A	protein_coding
CKAP4	Fibroblasts	8.0082e-119	0.923948	0.8	0.437	1.40304e-114	0.363	CKAP4	cytoskeleton associated protein 4	protein_coding
LOC129330199	Fibroblasts	5.96052e-115	0.919603	0.937	0.739	1.04428e-110	0.198	LOC129330199	insulin receptor-like	protein_coding
NCOA1	Fibroblasts	2.07419e-71	0.917357	0.961	0.815	3.63399e-67	0.146	NCOA1	nuclear receptor coactivator 1	protein_coding
ITGA11	Fibroblasts	2.03135e-133	0.914554	0.578	0.023	3.55892e-129	0.555	ITGA11	integrin subunit alpha 11	protein_coding
SVEP1	Fibroblasts	1.38668e-81	0.914024	0.504	0.076	2.42946e-77	0.428	SVEP1	sushi, von Willebrand factor type A, EGF and pentraxin domain containing 1	protein_coding
IFT20	Fibroblasts	1.90212e-109	0.912148	0.838	0.573	3.33252e-105	0.265	IFT20	intraflagellar transport 20	protein_coding
GPM6A	Fibroblasts	1.49625e-86	0.911989	0.439	0.026	2.62143e-82	0.413	GPM6A	glycoprotein M6A	protein_coding
MXRA8	Fibroblasts	1.27439e-142	0.907999	0.637	0.049	2.23273e-138	0.588	MXRA8	matrix remodeling associated 8	protein_coding
SRPX	Fibroblasts	1.26345e-92	0.906436	0.743	0.345	2.21357e-88	0.398	SRPX	sushi repeat containing protein X-linked	protein_coding
MEIS3	Fibroblasts	2.86835e-146	0.90397	0.644	0.042	5.02534e-142	0.602	MEIS3	Meis homeobox 3	protein_coding
TXNDC5	Fibroblasts	2.88338e-106	0.901252	0.822	0.531	5.05168e-102	0.291	TXNDC5	thioredoxin domain containing 5	protein_coding
SORBS3	Fibroblasts	1.95747e-122	0.9006	0.654	0.157	3.42948e-118	0.497	SORBS3	sorbin and SH3 domain containing 3	protein_coding
CNTNAP4	Fibroblasts	3.87746e-71	0.900215	0.365	0.012	6.79332e-67	0.353	CNTNAP4	contactin associated protein family member 4	protein_coding
LOC129337684	Fibroblasts	4.38925e-100	0.89802	0.673	0.225	7.68997e-96	0.448	LOC129337684	tumor necrosis factor receptor superfamily member 16-like	protein_coding
SFRP2	Fibroblasts	5.90356e-58	0.893991	0.421	0.094	1.0343e-53	0.327	SFRP2	secreted frizzled related protein 2	protein_coding
ENPP2	Fibroblasts	1.20918e-45	0.893853	0.319	0.053	2.11849e-41	0.266	ENPP2	ectonucleotide pyrophosphatase/phosphodiesterase 2	protein_coding
ZSWIM5	Fibroblasts	1.2026e-44	0.893707	0.8	0.579	2.10695e-40	0.221	ZSWIM5	zinc finger SWIM-type containing 5	protein_coding
NEO1	Fibroblasts	5.83266e-102	0.892232	0.794	0.378	1.02188e-97	0.416	NEO1	neogenin 1	protein_coding
BICC1	Fibroblasts	3.79758e-92	0.891343	0.887	0.521	6.65336e-88	0.366	BICC1	BicC family RNA binding protein 1	protein_coding
PMP22	Fibroblasts	4.32163e-112	0.890914	0.97	0.827	7.5715e-108	0.143	PMP22	peripheral myelin protein 22	protein_coding
LPAR1	Fibroblasts	2.7259e-155	0.890291	0.864	0.162	4.77577e-151	0.702	LPAR1	lysophosphatidic acid receptor 1	protein_coding
AXIN2	Fibroblasts	9.16008e-96	0.889887	0.734	0.317	1.60485e-91	0.417	AXIN2	axin 2	protein_coding
OLFML3	Fibroblasts	1.84844e-146	0.886398	0.616	0.022	3.23847e-142	0.594	OLFML3	olfactomedin like 3	protein_coding
ZNF521	Fibroblasts	9.93735e-90	0.883374	0.883	0.528	1.74102e-85	0.355	ZNF521	zinc finger protein 521	protein_coding
KCP	Fibroblasts	8.49785e-140	0.881411	0.649	0.056	1.48882e-135	0.593	KCP	kielin cysteine rich BMP regulator	protein_coding
APCDD1	Fibroblasts	5.4437e-93	0.880858	0.853	0.462	9.53737e-89	0.391	APCDD1	APC down-regulated 1	protein_coding
IRX1	Fibroblasts	8.00524e-81	0.879067	0.524	0.11	1.40252e-76	0.414	IRX1	iroquois homeobox 1	protein_coding
TNFAIP8L3	Fibroblasts	5.67433e-114	0.878308	0.584	0.075	9.94143e-110	0.509	TNFAIP8L3	TNF alpha induced protein 8 like 3	protein_coding
ARHGAP6	Fibroblasts	4.45601e-63	0.872772	0.601	0.271	7.80694e-59	0.33	ARHGAP6	Rho GTPase activating protein 6	protein_coding
ARHGEF10	Fibroblasts	3.33881e-90	0.867711	0.836	0.489	5.8496e-86	0.347	ARHGEF10	Rho guanine nucleotide exchange factor 10	protein_coding
PRICKLE1	Fibroblasts	8.37233e-71	0.864587	0.627	0.263	1.46683e-66	0.364	PRICKLE1	prickle planar cell polarity protein 1	protein_coding
JUNB	Fibroblasts	9.85694e-39	0.862164	0.872	0.697	1.72694e-34	0.175	JUNB	JunB proto-oncogene, AP-1 transcription factor subunit	protein_coding
P4HA1	Fibroblasts	2.4623e-106	0.857822	0.799	0.465	4.31396e-102	0.334	P4HA1	prolyl 4-hydroxylase subunit alpha 1	protein_coding
FGF7	Fibroblasts	1.39483e-60	0.856863	0.359	0.038	2.44374e-56	0.321	FGF7	fibroblast growth factor 7	protein_coding
GAS1	Fibroblasts	1.53746e-88	0.853147	0.735	0.367	2.69363e-84	0.368	GAS1	growth arrest specific 1	protein_coding
TSHZ3	Fibroblasts	8.30925e-62	0.852147	0.701	0.374	1.45578e-57	0.327	TSHZ3	teashirt zinc finger homeobox 3	protein_coding
FKBP9	Fibroblasts	1.31802e-110	0.850746	0.823	0.453	2.30917e-106	0.37	FKBP9	FKBP prolyl isomerase 9	protein_coding
TNFAIP6	Fibroblasts	2.15275e-102	0.849986	0.478	0.012	3.77162e-98	0.466	TNFAIP6	TNF alpha induced protein 6	protein_coding
ROBO3	Fibroblasts	3.48763e-37	0.849931	0.646	0.381	6.11032e-33	0.265	ROBO3	roundabout guidance receptor 3	protein_coding
BTG2	Fibroblasts	2.7773e-30	0.849716	0.752	0.613	4.86583e-26	0.139	BTG2	BTG anti-proliferation factor 2	protein_coding
NKD1	Fibroblasts	1.35223e-46	0.846659	0.848	0.596	2.36911e-42	0.252	NKD1	NKD inhibitor of WNT signaling pathway 1	protein_coding
KAT6B	Fibroblasts	9.92418e-100	0.844647	0.711	0.247	1.73872e-95	0.464	KAT6B	lysine acetyltransferase 6B	protein_coding
EFNB1	Fibroblasts	2.75123e-67	0.841725	0.94	0.769	4.82016e-63	0.171	EFNB1	ephrin B1	protein_coding
LOC129328833	Fibroblasts	9.58834e-52	0.839867	0.328	0.045	1.67988e-47	0.283	LOC129328833	epidermal differentiation-specific protein-like	protein_coding
LRRC17	Fibroblasts	2.0734e-85	0.837829	0.67	0.27	3.6326e-81	0.4	LRRC17	leucine rich repeat containing 17	protein_coding
ADAMTS9	Fibroblasts	7.23427e-76	0.837405	0.636	0.222	1.26744e-71	0.414	ADAMTS9	ADAM metallopeptidase with thrombospondin type 1 motif 9	protein_coding
CTTN	Fibroblasts	2.32611e-60	0.834304	0.8	0.592	4.07535e-56	0.208	CTTN	cortactin	protein_coding
PDZD2	Fibroblasts	5.04748e-62	0.832603	0.593	0.25	8.84318e-58	0.343	PDZD2	PDZ domain containing 2	protein_coding
LOC129338293	Fibroblasts	1.76225e-101	0.830911	0.78	0.421	3.08745e-97	0.359	LOC129338293	ras-related protein Rab-35-like	protein_coding
MAN1C1	Fibroblasts	2.7403e-76	0.826306	0.699	0.312	4.80101e-72	0.387	MAN1C1	mannosidase alpha class 1C member 1	protein_coding
SLC24A3	Fibroblasts	1.16547e-92	0.825841	0.688	0.208	2.0419e-88	0.48	SLC24A3	solute carrier family 24 member 3	protein_coding
KCNQ5	Fibroblasts	1.1432e-41	0.825487	0.358	0.091	2.00289e-37	0.267	KCNQ5	potassium voltage-gated channel subfamily Q member 5	protein_coding
SMOC2	Fibroblasts	4.44095e-56	0.825143	0.342	0.036	7.78055e-52	0.306	SMOC2	SPARC related modular calcium binding 2	protein_coding
RPN1	Fibroblasts	6.36757e-98	0.820445	0.909	0.752	1.1156e-93	0.157	RPN1	ribophorin I	protein_coding
EPHB3	Fibroblasts	4.63762e-67	0.820282	0.644	0.264	8.12512e-63	0.38	EPHB3	EPH receptor B3	protein_coding
ARHGAP28	Fibroblasts	1.32688e-68	0.818733	0.505	0.159	2.32469e-64	0.346	ARHGAP28	Rho GTPase activating protein 28	protein_coding
PRRC1	Fibroblasts	6.82998e-112	0.812822	0.815	0.495	1.19661e-107	0.32	PRRC1	proline rich coiled-coil 1	protein_coding
TMEM25	Fibroblasts	1.63168e-111	0.810228	0.751	0.306	2.85871e-107	0.445	TMEM25	transmembrane protein 25	protein_coding
LOC129341100	Fibroblasts	1.96598e-73	0.804165	0.607	0.221	3.4444e-69	0.386	LOC129341100	rho GTPase-activating protein 20-like	protein_coding
CTBP2	Fibroblasts	3.35036e-65	0.804079	0.858	0.566	5.86984e-61	0.292	CTBP2	C-terminal binding protein 2	protein_coding
EPB41L3	Fibroblasts	7.08073e-103	0.802477	0.686	0.221	1.24054e-98	0.465	EPB41L3	erythrocyte membrane protein band 4.1 like 3	protein_coding
RDH10	Fibroblasts	7.8535e-58	0.80241	0.523	0.196	1.37593e-53	0.327	RDH10	retinol dehydrogenase 10	protein_coding
DDOST	Fibroblasts	6.64786e-91	0.800383	0.904	0.762	1.16471e-86	0.142	DDOST	dolichyl-diphosphooligosaccharide--protein glycosyltransferase non-catalytic subunit	protein_coding
RBFOX2	Fibroblasts	6.63597e-85	0.797026	0.953	0.782	1.16262e-80	0.171	RBFOX2	RNA binding fox-1 homolog 2	protein_coding
FNDC3B	Fibroblasts	1.55735e-79	0.796945	0.836	0.447	2.72847e-75	0.389	FNDC3B	fibronectin type III domain containing 3B	protein_coding
PRICKLE2	Fibroblasts	7.93688e-57	0.796874	0.478	0.16	1.39054e-52	0.318	PRICKLE2	prickle planar cell polarity protein 2	protein_coding
PELI1	Fibroblasts	1.69946e-78	0.795889	0.784	0.465	2.97745e-74	0.319	PELI1	pellino E3 ubiquitin protein ligase 1	protein_coding
NRP2	Fibroblasts	6.32842e-74	0.794588	0.859	0.494	1.10874e-69	0.365	NRP2	neuropilin 2	protein_coding
LOC129333798	Fibroblasts	2.02421e-50	0.793806	0.693	0.405	3.54642e-46	0.288	LOC129333798	protocadherin beta-16-like	protein_coding
ISM1	Fibroblasts	1.07116e-70	0.793676	0.574	0.154	1.87667e-66	0.42	ISM1	isthmin 1	protein_coding
ROR1	Fibroblasts	1.30339e-46	0.793442	0.679	0.387	2.28354e-42	0.292	ROR1	receptor tyrosine kinase like orphan receptor 1	protein_coding
FAH	Fibroblasts	6.23139e-85	0.791621	0.633	0.254	1.09174e-80	0.379	FAH	fumarylacetoacetate hydrolase	protein_coding
LTBP2	Fibroblasts	1.36121e-110	0.787409	0.678	0.156	2.38484e-106	0.522	LTBP2	latent transforming growth factor beta binding protein 2	protein_coding
EDNRA	Fibroblasts	1.04214e-92	0.785672	0.515	0.068	1.82584e-88	0.447	EDNRA	endothelin receptor type A	protein_coding
LOC129333226	Fibroblasts	4.69617e-83	0.782883	0.988	0.824	8.22768e-79	0.164	LOC129333226	protocadherin gamma-C3-like	protein_coding
RSPO1	Fibroblasts	4.96444e-69	0.781131	0.365	0.016	8.6977e-65	0.349	RSPO1	R-spondin 1	protein_coding
GRK5	Fibroblasts	5.31897e-74	0.778814	0.702	0.313	9.31884e-70	0.389	GRK5	G protein-coupled receptor kinase 5	protein_coding
TIMP2	Fibroblasts	1.40695e-36	0.778222	0.834	0.713	2.46498e-32	0.121	TIMP2	TIMP metallopeptidase inhibitor 2	protein_coding
LVRN	Fibroblasts	4.02045e-60	0.776129	0.355	0.035	7.04383e-56	0.32	LVRN	laeverin	protein_coding
TENT5A	Fibroblasts	2.00549e-88	0.774533	0.629	0.205	3.51361e-84	0.424	TENT5A	terminal nucleotidyltransferase 5A	protein_coding
ANGPTL1	Fibroblasts	5.74529e-85	0.774369	0.505	0.079	1.00657e-80	0.426	ANGPTL1	angiopoietin like 1	protein_coding
ZEB2	Fibroblasts	2.37632e-69	0.773795	0.937	0.765	4.16331e-65	0.172	ZEB2	zinc finger E-box binding homeobox 2	protein_coding
TCF7L2	Fibroblasts	3.28779e-56	0.77376	0.922	0.779	5.76021e-52	0.143	TCF7L2	transcription factor 7 like 2	protein_coding
MYH10	Fibroblasts	7.76404e-73	0.773266	0.897	0.664	1.36026e-68	0.233	MYH10	myosin heavy chain 10	protein_coding
PRDM5	Fibroblasts	2.20589e-84	0.772693	0.652	0.254	3.86472e-80	0.398	PRDM5	PR/SET domain 5	protein_coding
PHLDB2	Fibroblasts	4.77362e-40	0.772328	0.64	0.374	8.36338e-36	0.266	PHLDB2	pleckstrin homology like domain family B member 2	protein_coding
OLFM3	Fibroblasts	1.2356e-37	0.77165	0.627	0.382	2.16477e-33	0.245	OLFM3	olfactomedin 3	protein_coding
LEF1	Fibroblasts	7.22681e-57	0.76969	0.755	0.453	1.26614e-52	0.302	LEF1	lymphoid enhancer binding factor 1	protein_coding
ACAP3	Fibroblasts	1.31938e-60	0.769658	0.647	0.332	2.31155e-56	0.315	ACAP3	ArfGAP with coiled-coil, ankyrin repeat and PH domains 3	protein_coding
SIPA1L2	Fibroblasts	6.06968e-43	0.769357	0.59	0.3	1.06341e-38	0.29	SIPA1L2	signal induced proliferation associated 1 like 2	protein_coding
TTC32	Fibroblasts	9.65628e-74	0.769158	0.692	0.381	1.69178e-69	0.311	TTC32	tetratricopeptide repeat domain 32	protein_coding
ARF4	Fibroblasts	2.07367e-89	0.76822	0.883	0.723	3.63307e-85	0.16	ARF4	ADP ribosylation factor 4	protein_coding
UBASH3B	Fibroblasts	5.24832e-60	0.767457	0.604	0.242	9.19506e-56	0.362	UBASH3B	ubiquitin associated and SH3 domain containing B	protein_coding
NUCB2	Fibroblasts	2.36376e-90	0.764638	0.709	0.335	4.14131e-86	0.374	NUCB2	nucleobindin 2	protein_coding
EMX2	Fibroblasts	3.90155e-120	0.764321	0.548	0.032	6.83552e-116	0.516	EMX2	empty spiracles homeobox 2	protein_coding
INHBA	Fibroblasts	7.27094e-82	0.762981	0.441	0.04	1.27387e-77	0.401	INHBA	inhibin subunit beta A	protein_coding
LOC129341007	Fibroblasts	1.5553e-75	0.762365	0.46	0.074	2.72489e-71	0.386	LOC129341007	transmembrane protein 132C-like	protein_coding
HES1	Fibroblasts	1.36658e-25	0.753487	0.416	0.242	2.39425e-21	0.174	HES1	hes family bHLH transcription factor 1	protein_coding
NBL1	Fibroblasts	1.91923e-64	0.753173	0.433	0.095	3.36248e-60	0.338	NBL1	NBL1, DAN family BMP antagonist	protein_coding
MYO3B	Fibroblasts	8.10836e-36	0.751944	0.256	0.042	1.42059e-31	0.214	MYO3B	myosin IIIB	protein_coding
SERP1	Fibroblasts	1.4859e-84	0.751132	0.866	0.672	2.6033e-80	0.194	SERP1	stress associated endoplasmic reticulum protein 1	protein_coding
DAP	Fibroblasts	4.2655e-93	0.750696	0.785	0.466	7.47316e-89	0.319	DAP	death associated protein	protein_coding
PTPRK	Fibroblasts	5.94056e-60	0.747773	0.684	0.307	1.04079e-55	0.377	PTPRK	protein tyrosine phosphatase receptor type K	protein_coding
PTP4A1	Fibroblasts	8.59317e-93	0.747696	0.825	0.519	1.50552e-88	0.306	PTP4A1	protein tyrosine phosphatase 4A1	protein_coding
LOC129336949	Fibroblasts	1.23266e-87	0.747307	0.692	0.356	2.15962e-83	0.336	LOC129336949	transmembrane emp24 domain-containing protein 10-like	protein_coding
NTN1	Fibroblasts	1.56426e-72	0.745717	0.377	0.016	2.74058e-68	0.361	NTN1	netrin 1	protein_coding
COLEC12	Fibroblasts	7.83159e-91	0.744583	0.461	0.023	1.37209e-86	0.438	COLEC12	collectin subfamily member 12	protein_coding
PRELP	Fibroblasts	1.49839e-72	0.74251	0.688	0.33	2.62518e-68	0.358	PRELP	proline and arginine rich end leucine rich repeat protein	protein_coding
CACHD1	Fibroblasts	3.35641e-72	0.738048	0.78	0.472	5.88042e-68	0.308	CACHD1	cache domain containing 1	protein_coding
RGL1	Fibroblasts	1.20593e-88	0.737215	0.627	0.188	2.11278e-84	0.439	RGL1	ral guanine nucleotide dissociation stimulator like 1	protein_coding
COPE	Fibroblasts	1.61329e-80	0.736927	0.875	0.724	2.82649e-76	0.151	COPE	COPI coat complex subunit epsilon	protein_coding
MTDH	Fibroblasts	6.30486e-86	0.735114	0.958	0.854	1.10461e-81	0.104	MTDH	metadherin	protein_coding
GNAI1	Fibroblasts	5.48418e-80	0.734367	0.835	0.563	9.60828e-76	0.272	GNAI1	G protein subunit alpha i1	protein_coding
PBX3	Fibroblasts	6.96002e-57	0.729669	0.609	0.267	1.2194e-52	0.342	PBX3	PBX homeobox 3	protein_coding
MAP1B	Fibroblasts	4.31054e-64	0.729152	0.569	0.211	7.55206e-60	0.358	MAP1B	microtubule associated protein 1B	protein_coding
FSTL1	Fibroblasts	1.52385e-67	0.727937	0.733	0.44	2.66979e-63	0.293	FSTL1	follistatin like 1	protein_coding
DLC1	Fibroblasts	1.09826e-40	0.724894	0.804	0.556	1.92416e-36	0.248	DLC1	DLC1 Rho GTPase activating protein	protein_coding
P3H1	Fibroblasts	8.93957e-102	0.724454	0.607	0.154	1.56621e-97	0.453	P3H1	prolyl 3-hydroxylase 1	protein_coding
FGF10	Fibroblasts	9.9305e-37	0.720136	0.318	0.074	1.73982e-32	0.244	FGF10	fibroblast growth factor 10	protein_coding
MASP1	Fibroblasts	1.11541e-79	0.715794	0.418	0.027	1.95421e-75	0.391	MASP1	MBL associated serine protease 1	protein_coding
PDE3A	Fibroblasts	6.69003e-30	0.715121	0.388	0.149	1.17209e-25	0.239	PDE3A	phosphodiesterase 3A	protein_coding
PALLD	Fibroblasts	8.56908e-23	0.713381	0.43	0.273	1.5013e-18	0.157	PALLD	palladin, cytoskeletal associated protein	protein_coding
LRIG3	Fibroblasts	2.12971e-69	0.713286	0.635	0.232	3.73126e-65	0.403	LRIG3	leucine rich repeats and immunoglobulin like domains 3	protein_coding
OSTC	Fibroblasts	1.14555e-73	0.709697	0.793	0.571	2.00701e-69	0.222	OSTC	oligosaccharyltransferase complex non-catalytic subunit	protein_coding
PDGFRB	Fibroblasts	2.34437e-88	0.709131	0.452	0.026	4.10734e-84	0.426	PDGFRB	platelet derived growth factor receptor beta	protein_coding
ANKRD50	Fibroblasts	1.75097e-77	0.709001	0.717	0.371	3.0677e-73	0.346	ANKRD50	ankyrin repeat domain containing 50	protein_coding
SURF4	Fibroblasts	9.84908e-82	0.707841	0.848	0.625	1.72556e-77	0.223	SURF4	surfeit 4	protein_coding
TMEM100	Fibroblasts	7.6118e-82	0.706193	0.711	0.294	1.33359e-77	0.417	TMEM100	transmembrane protein 100	protein_coding
FBLN2	Fibroblasts	4.9244e-52	0.703444	0.378	0.074	8.62756e-48	0.304	FBLN2	fibulin 2	protein_coding
KLF15	Fibroblasts	1.22626e-66	0.702146	0.553	0.206	2.14841e-62	0.347	KLF15	KLF transcription factor 15	protein_coding
DNM1	Fibroblasts	1.08069e-102	0.699217	0.608	0.095	1.89336e-98	0.513	DNM1	dynamin 1	protein_coding
JAG1	Fibroblasts	1.00552e-57	0.693086	0.6	0.235	1.76166e-53	0.365	JAG1	jagged canonical Notch ligand 1	protein_coding
SP5	Fibroblasts	1.34585e-83	0.692411	0.615	0.18	2.35793e-79	0.435	SP5	Sp5 transcription factor	protein_coding
LOC129330185	Fibroblasts	1.78599e-76	0.692359	0.922	0.779	3.12906e-72	0.143	LOC129330185	glutathione S-transferase Mu 1-like	protein_coding
IGSF21	Fibroblasts	8.12316e-71	0.692157	0.401	0.038	1.42318e-66	0.363	IGSF21	immunoglobin superfamily member 21	protein_coding
MARCKS	Fibroblasts	2.24187e-87	0.689936	0.983	0.828	3.92776e-83	0.155	MARCKS	myristoylated alanine rich protein kinase C substrate	protein_coding
P3H3	Fibroblasts	1.59099e-81	0.686929	0.828	0.564	2.78742e-77	0.264	P3H3	prolyl 3-hydroxylase 3	protein_coding
TRAM1	Fibroblasts	2.58108e-57	0.686586	0.626	0.378	4.52205e-53	0.248	TRAM1	translocation associated membrane protein 1	protein_coding
EDIL3	Fibroblasts	3.5033e-25	0.685977	0.262	0.082	6.13778e-21	0.18	EDIL3	EGF like repeats and discoidin domains 3	protein_coding
PBX1	Fibroblasts	1.31014e-65	0.685361	0.82	0.528	2.29536e-61	0.292	PBX1	PBX homeobox 1	protein_coding
EIF2B3	Fibroblasts	3.63215e-73	0.684864	0.893	0.67	6.36353e-69	0.223	EIF2B3	eukaryotic translation initiation factor 2B subunit gamma	protein_coding
SCG5	Fibroblasts	1.51491e-57	0.684815	0.588	0.293	2.65412e-53	0.295	SCG5	secretogranin V	protein_coding
PDE1A	Fibroblasts	9.75979e-80	0.68415	0.478	0.059	1.70991e-75	0.419	PDE1A	phosphodiesterase 1A	protein_coding
HOXD3	Fibroblasts	8.14056e-81	0.682528	0.591	0.169	1.42623e-76	0.422	HOXD3	homeobox D3	protein_coding
HMCN1	Fibroblasts	7.64439e-50	0.682027	0.547	0.209	1.3393e-45	0.338	HMCN1	hemicentin 1	protein_coding
SGK1	Fibroblasts	7.95008e-74	0.681692	0.631	0.251	1.39285e-69	0.38	SGK1	serum/glucocorticoid regulated kinase 1	protein_coding
CCDC88A	Fibroblasts	7.27978e-49	0.680638	0.874	0.651	1.27542e-44	0.223	CCDC88A	coiled-coil domain containing 88A	protein_coding
SAMD11	Fibroblasts	2.83876e-47	0.68007	0.6	0.283	4.97351e-43	0.317	SAMD11	sterile alpha motif domain containing 11	protein_coding
PLEKHA5	Fibroblasts	4.99807e-61	0.679105	0.779	0.456	8.75661e-57	0.323	PLEKHA5	pleckstrin homology domain containing A5	protein_coding
PARVA	Fibroblasts	2.31068e-49	0.67871	0.861	0.717	4.04831e-45	0.144	PARVA	parvin alpha	protein_coding
LOC129331276	Fibroblasts	1.48645e-74	0.675893	0.503	0.101	2.60426e-70	0.402	LOC129331276	receptor-type tyrosine-protein phosphatase V-like	protein_coding
LOXL3	Fibroblasts	1.1877e-70	0.674403	0.805	0.524	2.08084e-66	0.281	LOXL3	lysyl oxidase like 3	protein_coding
FERMT2	Fibroblasts	9.60138e-78	0.669216	0.947	0.726	1.68216e-73	0.221	FERMT2	FERM domain containing kindlin 2	protein_coding
TENM4	Fibroblasts	6.02878e-36	0.668919	0.282	0.056	1.05624e-31	0.226	TENM4	teneurin transmembrane protein 4	protein_coding
HSPA5	Fibroblasts	4.65686e-38	0.667395	0.907	0.746	8.15882e-34	0.161	HSPA5	heat shock protein family A (Hsp70) member 5	protein_coding
NTRK2	Fibroblasts	2.764e-32	0.667356	0.262	0.053	4.84253e-28	0.209	NTRK2	neurotrophic receptor tyrosine kinase 2	protein_coding
LOC129341006	Fibroblasts	9.63989e-46	0.66414	0.326	0.056	1.68891e-41	0.27	LOC129341006	transmembrane protein 132D-like	protein_coding
FRMD6	Fibroblasts	3.68701e-89	0.662371	0.663	0.215	6.45963e-85	0.448	FRMD6	FERM domain containing 6	protein_coding
EFCC1	Fibroblasts	6.67689e-53	0.660827	0.423	0.121	1.16979e-48	0.302	EFCC1	EF-hand and coiled-coil domain containing 1	protein_coding
ERLEC1	Fibroblasts	1.2415e-72	0.65964	0.775	0.514	2.1751e-68	0.261	ERLEC1	endoplasmic reticulum lectin 1	protein_coding
COL13A1	Fibroblasts	8.69679e-33	0.657585	0.294	0.078	1.52368e-28	0.216	COL13A1	collagen type XIII alpha 1 chain	protein_coding
TMED7	Fibroblasts	4.54305e-70	0.656597	0.782	0.534	7.95943e-66	0.248	TMED7	transmembrane p24 trafficking protein 7	protein_coding
PRKD1	Fibroblasts	1.41371e-30	0.655517	0.493	0.274	2.47683e-26	0.219	PRKD1	protein kinase D1	protein_coding
PRSS35	Fibroblasts	1.05803e-71	0.654677	0.412	0.04	1.85367e-67	0.372	PRSS35	serine protease 35	protein_coding
HTRA3	Fibroblasts	2.20126e-67	0.654165	0.399	0.048	3.85661e-63	0.351	HTRA3	HtrA serine peptidase 3	protein_coding
QDPR	Fibroblasts	1.81946e-41	0.650064	0.667	0.473	3.1877e-37	0.194	QDPR	quinoid dihydropteridine reductase	protein_coding
NCAM1	Fibroblasts	3.74378e-41	0.650033	0.628	0.358	6.55911e-37	0.27	NCAM1	neural cell adhesion molecule 1	protein_coding
CNPY2	Fibroblasts	4.0522e-60	0.649199	0.724	0.483	7.09945e-56	0.241	CNPY2	canopy FGF signaling regulator 2	protein_coding
NHERF2	Fibroblasts	2.43762e-70	0.64856	0.807	0.501	4.2707e-66	0.306	NHERF2	NHERF family PDZ scaffold protein 2	protein_coding
TAMALIN	Fibroblasts	3.53128e-54	0.647628	0.497	0.185	6.18681e-50	0.312	TAMALIN	trafficking regulator and scaffold protein tamalin	protein_coding
ATF4	Fibroblasts	3.63605e-72	0.644423	0.964	0.843	6.37036e-68	0.121	ATF4	activating transcription factor 4	protein_coding
LLGL1	Fibroblasts	1.38984e-71	0.643601	0.692	0.346	2.43501e-67	0.346	LLGL1	LLGL scribble cell polarity complex component 1	protein_coding
GFRA2	Fibroblasts	1.29241e-46	0.642164	0.467	0.166	2.2643e-42	0.301	GFRA2	GDNF family receptor alpha 2	protein_coding
COPG1	Fibroblasts	1.00729e-71	0.640244	0.67	0.352	1.76477e-67	0.318	COPG1	COPI coat complex subunit gamma 1	protein_coding
CERCAM	Fibroblasts	2.34285e-75	0.638408	0.534	0.149	4.10467e-71	0.385	CERCAM	cerebral endothelial cell adhesion molecule	protein_coding
KAZALD1	Fibroblasts	6.05204e-78	0.637534	0.414	0.027	1.06032e-73	0.387	KAZALD1	Kazal type serine peptidase inhibitor domain 1	protein_coding
TNK2	Fibroblasts	7.83662e-38	0.63272	0.555	0.306	1.37297e-33	0.249	TNK2	tyrosine kinase non receptor 2	protein_coding
WWTR1	Fibroblasts	1.33497e-60	0.63173	0.878	0.622	2.33886e-56	0.256	WWTR1	WW domain containing transcription regulator 1	protein_coding
ROBO1	Fibroblasts	6.7551e-58	0.629596	0.925	0.69	1.18349e-53	0.235	ROBO1	roundabout guidance receptor 1	protein_coding
CDO1	Fibroblasts	7.52506e-59	0.629244	0.575	0.257	1.31839e-54	0.318	CDO1	cysteine dioxygenase type 1	protein_coding
DDR2	Fibroblasts	1.71554e-99	0.627969	0.478	0.02	3.00563e-95	0.458	DDR2	discoidin domain receptor tyrosine kinase 2	protein_coding
LOC129345295	Fibroblasts	1.69588e-66	0.626063	0.731	0.443	2.97118e-62	0.288	LOC129345295	tropomodulin-3-like	protein_coding
LOC129343496	Fibroblasts	3.09997e-71	0.622552	0.623	0.307	5.43115e-67	0.316	LOC129343496	beta-1,4-galactosyltransferase 3-like	protein_coding
IL17REL	Fibroblasts	1.94055e-56	0.621562	0.309	0.013	3.39985e-52	0.296	IL17REL	interleukin 17 receptor E like	protein_coding
STUM	Fibroblasts	1.07541e-60	0.620918	0.392	0.065	1.88412e-56	0.327	STUM	stum, mechanosensory transduction mediator homolog	protein_coding
RABAC1	Fibroblasts	3.67104e-57	0.616909	0.76	0.571	6.43166e-53	0.189	RABAC1	Rab acceptor 1	protein_coding
FKBP14	Fibroblasts	6.16662e-80	0.61689	0.587	0.198	1.08039e-75	0.389	FKBP14	FKBP prolyl isomerase 14	protein_coding
RECK	Fibroblasts	4.8772e-71	0.616825	0.827	0.543	8.54486e-67	0.284	RECK	reversion inducing cysteine rich protein with kazal motifs	protein_coding
GNAI2	Fibroblasts	1.01452e-44	0.616054	0.936	0.794	1.77743e-40	0.142	GNAI2	G protein subunit alpha i2	protein_coding
RNF150	Fibroblasts	5.51304e-49	0.614728	0.819	0.556	9.65885e-45	0.263	RNF150	ring finger protein 150	protein_coding
IER5L	Fibroblasts	5.56529e-55	0.614684	0.749	0.439	9.75039e-51	0.31	IER5L	immediate early response 5 like	protein_coding
PGM2	Fibroblasts	6.37454e-65	0.61206	0.841	0.629	1.11682e-60	0.212	PGM2	phosphoglucomutase 2	protein_coding
IRX5	Fibroblasts	1.58411e-73	0.611662	0.403	0.03	2.77535e-69	0.373	IRX5	iroquois homeobox 5	protein_coding
ARFGAP3	Fibroblasts	3.44426e-66	0.604263	0.868	0.644	6.03434e-62	0.224	ARFGAP3	ADP ribosylation factor GTPase activating protein 3	protein_coding
SRGAP3	Fibroblasts	4.18919e-52	0.602954	0.673	0.325	7.33946e-48	0.348	SRGAP3	SLIT-ROBO Rho GTPase activating protein 3	protein_coding
SSR1	Fibroblasts	1.16999e-59	0.602616	0.866	0.68	2.04982e-55	0.186	SSR1	signal sequence receptor subunit 1	protein_coding
PTGFR	Fibroblasts	2.27885e-37	0.601855	0.253	0.033	3.99255e-33	0.22	PTGFR	prostaglandin F receptor	protein_coding
DZIP1	Fibroblasts	2.24724e-77	0.601129	0.683	0.28	3.93716e-73	0.403	DZIP1	DAZ interacting zinc finger protein 1	protein_coding
EPB41L2	Fibroblasts	2.90146e-67	0.60112	0.958	0.722	5.08336e-63	0.236	EPB41L2	erythrocyte membrane protein band 4.1 like 2	protein_coding
EDN3	Fibroblasts	1.93895e-71	0.599688	0.444	0.065	3.39705e-67	0.379	EDN3	endothelin 3	protein_coding
FOS	Fibroblasts	7.54935e-36	0.597229	0.927	0.799	1.32265e-31	0.128	FOS	Fos proto-oncogene, AP-1 transcription factor subunit	protein_coding
LMAN1	Fibroblasts	6.35843e-59	0.597104	0.739	0.491	1.114e-54	0.248	LMAN1	lectin, mannose binding 1	protein_coding
NEXN	Fibroblasts	8.82026e-54	0.59691	0.456	0.123	1.54531e-49	0.333	NEXN	nexilin F-actin binding protein	protein_coding
AOPEP	Fibroblasts	1.84705e-37	0.595536	0.801	0.592	3.23603e-33	0.209	AOPEP	aminopeptidase O (putative)	protein_coding
NRP1	Fibroblasts	5.22248e-24	0.595473	0.537	0.306	9.14979e-20	0.231	NRP1	neuropilin 1	protein_coding
ERG	Fibroblasts	8.54829e-32	0.594687	0.334	0.108	1.49766e-27	0.226	ERG	ETS transcription factor ERG	protein_coding
EML1	Fibroblasts	2.3242e-71	0.593268	0.488	0.104	4.072e-67	0.384	EML1	EMAP like 1	protein_coding
TAT	Fibroblasts	1.35597e-59	0.592373	0.321	0.013	2.37566e-55	0.308	TAT	tyrosine aminotransferase	protein_coding
TNC	Fibroblasts	9.87222e-19	0.591879	0.256	0.098	1.72961e-14	0.158	TNC	tenascin C	protein_coding
GLT8D1	Fibroblasts	7.37437e-68	0.591731	0.614	0.266	1.29199e-63	0.348	GLT8D1	glycosyltransferase 8 domain containing 1	protein_coding
CLSTN1	Fibroblasts	2.06089e-46	0.590304	0.887	0.733	3.61069e-42	0.154	CLSTN1	calsyntenin 1	protein_coding
ADD3	Fibroblasts	1.53599e-50	0.589158	0.847	0.654	2.69106e-46	0.193	ADD3	adducin 3	protein_coding
HERPUD1	Fibroblasts	1.01213e-28	0.588475	0.562	0.371	1.77325e-24	0.191	HERPUD1	homocysteine inducible ER protein with ubiquitin like domain 1	protein_coding
SEC61A1	Fibroblasts	1.26666e-71	0.58743	0.922	0.786	2.21918e-67	0.136	SEC61A1	SEC61 translocon subunit alpha 1	protein_coding
L3MBTL3	Fibroblasts	8.64494e-45	0.583742	0.491	0.205	1.51459e-40	0.286	L3MBTL3	L3MBTL histone methyl-lysine binding protein 3	protein_coding
TGFBI	Fibroblasts	1.84374e-28	0.583727	0.485	0.274	3.23024e-24	0.211	TGFBI	transforming growth factor beta induced	protein_coding
SEMA5A	Fibroblasts	5.93374e-60	0.583105	0.495	0.13	1.03959e-55	0.365	SEMA5A	semaphorin 5A	protein_coding
IKBIP	Fibroblasts	6.7572e-64	0.580404	0.62	0.304	1.18386e-59	0.316	IKBIP	IKBKB interacting protein	protein_coding
TSKU	Fibroblasts	1.1059e-39	0.580276	0.508	0.26	1.93754e-35	0.248	TSKU	tsukushi, small leucine rich proteoglycan	protein_coding
ARHGEF25	Fibroblasts	7.99886e-85	0.579476	0.453	0.038	1.4014e-80	0.415	ARHGEF25	Rho guanine nucleotide exchange factor 25	protein_coding
SNAI1	Fibroblasts	3.20171e-41	0.575529	0.492	0.228	5.6094e-37	0.264	SNAI1	snail family transcriptional repressor 1	protein_coding
IGSF10	Fibroblasts	3.53507e-42	0.573923	0.289	0.042	6.19344e-38	0.247	IGSF10	immunoglobulin superfamily member 10	protein_coding
SLC2A13	Fibroblasts	1.88533e-44	0.573738	0.489	0.218	3.30309e-40	0.271	SLC2A13	solute carrier family 2 member 13	protein_coding
FGD3	Fibroblasts	1.47872e-33	0.571977	0.664	0.434	2.59072e-29	0.23	FGD3	FYVE, RhoGEF and PH domain containing 3	protein_coding
FGF18	Fibroblasts	2.18069e-48	0.571787	0.264	0.006	3.82057e-44	0.258	FGF18	fibroblast growth factor 18	protein_coding
LOC129336114	Fibroblasts	1.29232e-68	0.569097	0.436	0.065	2.26414e-64	0.371	LOC129336114	sodium- and chloride-dependent betaine transporter-like	protein_coding
LOC129329421	Fibroblasts	1.99773e-87	0.569061	0.471	0.051	3.50002e-83	0.42	LOC129329421	vesicle-trafficking protein SEC22b-like	protein_coding
CRTAP	Fibroblasts	1.1458e-63	0.567036	0.784	0.505	2.00744e-59	0.279	CRTAP	cartilage associated protein	protein_coding
ZNF395	Fibroblasts	5.02594e-56	0.565373	0.741	0.45	8.80545e-52	0.291	ZNF395	zinc finger protein 395	protein_coding
ARSJ	Fibroblasts	2.13802e-59	0.563061	0.44	0.092	3.74581e-55	0.348	ARSJ	arylsulfatase family member J	protein_coding
FAM131B	Fibroblasts	1.25229e-33	0.56302	0.441	0.188	2.19401e-29	0.253	FAM131B	family with sequence similarity 131 member B	protein_coding
SCARA3	Fibroblasts	2.2303e-75	0.561749	0.384	0.012	3.90748e-71	0.372	SCARA3	scavenger receptor class A member 3	protein_coding
MKX	Fibroblasts	1.88139e-45	0.560382	0.289	0.033	3.29619e-41	0.256	MKX	mohawk homeobox	protein_coding
ACKR3	Fibroblasts	2.83634e-52	0.557934	0.386	0.078	4.96927e-48	0.308	ACKR3	atypical chemokine receptor 3	protein_coding
DDAH2	Fibroblasts	3.23016e-60	0.554603	0.75	0.446	5.65924e-56	0.304	DDAH2	dimethylarginine dimethylaminohydrolase 2	protein_coding
CBFA2T3	Fibroblasts	4.22146e-84	0.554364	0.689	0.202	7.396e-80	0.487	CBFA2T3	CBFA2/RUNX1 partner transcriptional co-repressor 3	protein_coding
C1QTNF7	Fibroblasts	1.09368e-73	0.554031	0.371	0.007	1.91612e-69	0.364	C1QTNF7	C1q and TNF related 7	protein_coding
VASN	Fibroblasts	3.88671e-81	0.553129	0.436	0.036	6.80951e-77	0.4	VASN	vasorin	protein_coding
PLXNB2	Fibroblasts	1.48683e-34	0.549532	0.817	0.563	2.60492e-30	0.254	PLXNB2	plexin B2	protein_coding
PKD1	Fibroblasts	4.19731e-42	0.546388	0.814	0.616	7.35369e-38	0.198	PKD1	polycystin 1, transient receptor potential channel interacting	protein_coding
ANTXR2	Fibroblasts	5.78942e-37	0.544271	0.852	0.622	1.01431e-32	0.23	ANTXR2	ANTXR cell adhesion molecule 2	protein_coding
MEIS1	Fibroblasts	3.10948e-50	0.543223	0.776	0.453	5.44782e-46	0.323	MEIS1	Meis homeobox 1	protein_coding
ARHGEF40	Fibroblasts	4.99841e-47	0.542903	0.552	0.266	8.75721e-43	0.286	ARHGEF40	Rho guanine nucleotide exchange factor 40	protein_coding
SLITRK6	Fibroblasts	5.02826e-68	0.542651	0.475	0.095	8.80951e-64	0.38	SLITRK6	SLIT and NTRK like family member 6	protein_coding
MXRA5	Fibroblasts	2.46872e-29	0.542183	0.421	0.172	4.32519e-25	0.249	MXRA5	matrix remodeling associated 5	protein_coding
SEC31A	Fibroblasts	1.77349e-50	0.538743	0.794	0.599	3.10716e-46	0.195	SEC31A	SEC31 homolog A, COPII coat complex component	protein_coding
NR4A1	Fibroblasts	4.31593e-21	0.537962	0.767	0.658	7.56151e-17	0.109	NR4A1	nuclear receptor subfamily 4 group A member 1	protein_coding
BMP4	Fibroblasts	1.51442e-40	0.537347	0.335	0.085	2.65326e-36	0.25	BMP4	bone morphogenetic protein 4	protein_coding
TMEM45A	Fibroblasts	1.47389e-93	0.53683	0.462	0.022	2.58226e-89	0.44	TMEM45A	transmembrane protein 45A	protein_coding
PXYLP1	Fibroblasts	1.29076e-50	0.535239	0.467	0.154	2.26141e-46	0.313	PXYLP1	2-phosphoxylose phosphatase 1	protein_coding
PDIA5	Fibroblasts	1.0561e-39	0.534776	0.774	0.545	1.85029e-35	0.229	PDIA5	protein disulfide isomerase family A member 5	protein_coding
FOSB	Fibroblasts	1.74957e-22	0.531693	0.698	0.527	3.06525e-18	0.171	FOSB	FosB proto-oncogene, AP-1 transcription factor subunit	protein_coding
FBXL7	Fibroblasts	1.9097e-26	0.530551	0.449	0.237	3.34579e-22	0.212	FBXL7	F-box and leucine rich repeat protein 7	protein_coding
EGFL6	Fibroblasts	9.52217e-56	0.529788	0.482	0.126	1.66828e-51	0.356	EGFL6	EGF like domain multiple 6	protein_coding
ARCN1	Fibroblasts	1.27138e-55	0.529588	0.811	0.612	2.22745e-51	0.199	ARCN1	archain 1	protein_coding
CLEC3B	Fibroblasts	2.46351e-31	0.528606	0.256	0.055	4.31607e-27	0.201	CLEC3B	C-type lectin domain family 3 member B	protein_coding
LOC129343219	Fibroblasts	8.15067e-52	0.525661	0.319	0.029	1.428e-47	0.29	LOC129343219	veficolin-1-like	protein_coding
NID1	Fibroblasts	6.41956e-43	0.525338	0.61	0.341	1.12471e-38	0.269	NID1	nidogen 1	protein_coding
GARS1	Fibroblasts	8.74589e-52	0.525066	0.718	0.486	1.53228e-47	0.232	GARS1	glycyl-tRNA synthetase 1	protein_coding
KIAA1755	Fibroblasts	7.16723e-59	0.5244	0.642	0.284	1.2557e-54	0.358	KIAA1755	KIAA1755 ortholog	protein_coding
NR3C2	Fibroblasts	2.64936e-35	0.523439	0.755	0.504	4.64169e-31	0.251	NR3C2	nuclear receptor subfamily 3 group C member 2	protein_coding
DUSP1	Fibroblasts	1.40885e-13	0.522458	0.628	0.494	2.46831e-09	0.134	DUSP1	dual specificity phosphatase 1	protein_coding
RCOR1	Fibroblasts	1.4115e-38	0.520963	0.785	0.57	2.47294e-34	0.215	RCOR1	REST corepressor 1	protein_coding
PAPSS2	Fibroblasts	6.39825e-77	0.52057	0.417	0.03	1.12097e-72	0.387	PAPSS2	3'-phosphoadenosine 5'-phosphosulfate synthase 2	protein_coding
DBN1	Fibroblasts	2.28122e-36	0.51991	0.725	0.537	3.99669e-32	0.188	DBN1	drebrin 1	protein_coding
TMEM200B	Fibroblasts	4.22299e-79	0.519676	0.437	0.033	7.39869e-75	0.404	TMEM200B	transmembrane protein 200B	protein_coding
DCHS1	Fibroblasts	2.20459e-59	0.519247	0.648	0.312	3.86245e-55	0.336	DCHS1	dachsous cadherin-related 1	protein_coding
COPA	Fibroblasts	2.14482e-52	0.519049	0.77	0.548	3.75772e-48	0.222	COPA	COPI coat complex subunit alpha	protein_coding
PKD2	Fibroblasts	3.46323e-55	0.517197	0.616	0.306	6.06757e-51	0.31	PKD2	polycystin 2, transient receptor potential cation channel	protein_coding
BMP6	Fibroblasts	3.22147e-34	0.515819	0.271	0.055	5.64401e-30	0.216	BMP6	bone morphogenetic protein 6	protein_coding
RUNX1T1	Fibroblasts	1.60319e-64	0.515614	0.703	0.3	2.80879e-60	0.403	RUNX1T1	RUNX1 partner transcriptional co-repressor 1	protein_coding
KIAA0408	Fibroblasts	3.62689e-63	0.515381	0.489	0.115	6.35431e-59	0.374	KIAA0408	KIAA0408 ortholog	protein_coding
LOC129330169	Fibroblasts	8.04413e-58	0.514996	0.594	0.293	1.40933e-53	0.301	LOC129330169	4-trimethylaminobutyraldehyde dehydrogenase-like	protein_coding
OLFML2B	Fibroblasts	6.22697e-62	0.51473	0.564	0.177	1.09097e-57	0.387	OLFML2B	olfactomedin like 2B	protein_coding
NOS1AP	Fibroblasts	8.85057e-52	0.512788	0.495	0.203	1.55062e-47	0.292	NOS1AP	nitric oxide synthase 1 adaptor protein	protein_coding
PARD3B	Fibroblasts	1.28461e-23	0.511473	0.859	0.732	2.25064e-19	0.127	PARD3B	par-3 family cell polarity regulator beta	protein_coding
GOLIM4	Fibroblasts	3.99182e-42	0.506657	0.68	0.44	6.99367e-38	0.24	GOLIM4	golgi integral membrane protein 4	protein_coding
HOXD8	Fibroblasts	3.47263e-59	0.506267	0.533	0.19	6.08404e-55	0.343	HOXD8	homeobox D8	protein_coding
ECM1	Fibroblasts	2.04291e-38	0.505053	0.402	0.133	3.57917e-34	0.269	ECM1	extracellular matrix protein 1	protein_coding
PPP1R16B	Fibroblasts	1.71238e-32	0.504106	0.388	0.154	3.00008e-28	0.234	PPP1R16B	protein phosphatase 1 regulatory subunit 16B	protein_coding
BET1	Fibroblasts	2.555e-59	0.502949	0.594	0.28	4.47636e-55	0.314	BET1	Bet1 golgi vesicular membrane trafficking protein	protein_coding
PTPRM	Fibroblasts	7.55905e-73	0.502921	0.911	0.569	1.32435e-68	0.342	PTPRM	protein tyrosine phosphatase receptor type M	protein_coding
LOC129334284	Fibroblasts	1.80481e-51	0.502199	0.597	0.312	3.16204e-47	0.285	LOC129334284	fructose-1,6-bisphosphatase 1-like	protein_coding
LOC129336562	Fibroblasts	8.32255e-37	0.502045	0.525	0.263	1.45811e-32	0.262	LOC129336562	teneurin-3	protein_coding
CASZ1	Fibroblasts	1.75204e-41	0.501642	0.318	0.062	3.06958e-37	0.256	CASZ1	castor zinc finger 1	protein_coding
METRNL	Fibroblasts	3.79236e-70	0.500403	0.661	0.247	6.64421e-66	0.414	METRNL	meteorin like, glial cell differentiation regulator	protein_coding
ADGRB2	Fibroblasts	9.88924e-54	0.500348	0.297	0.013	1.73259e-49	0.284	ADGRB2	adhesion G protein-coupled receptor B2	protein_coding
LOC129338255	Epidermal cells	2.4852e-104	5.44404	0.992	0.348	4.35407e-100	0.644	LOC129338255	keratin, type I cytoskeletal 24-like	protein_coding
LOC129346181	Epidermal cells	7.21708e-177	4.63407	0.899	0.098	1.26443e-172	0.801	LOC129346181	keratin, type II cytoskeletal 6A-like	protein_coding
DSP	Epidermal cells	6.63918e-151	4.6257	0.984	0.178	1.16318e-146	0.806	DSP	desmoplakin	protein_coding
LRP4	Epidermal cells	1.00392e-113	4.35535	0.953	0.24	1.75886e-109	0.713	LRP4	LDL receptor related protein 4	protein_coding
LOC129346176	Epidermal cells	1.10948e-203	3.78942	0.922	0.085	1.9438e-199	0.837	LOC129346176	keratin, type II cytoskeletal 6A-like	protein_coding
LMX1B	Epidermal cells	2.963e-79	3.61569	0.969	0.453	5.19117e-75	0.516	LMX1B	LIM homeobox transcription factor 1 beta	protein_coding
LOC129338336	Epidermal cells	6.45756e-149	3.13098	0.543	0.029	1.13136e-144	0.514	LOC129338336	keratin, type I cytoskeletal 24-like	protein_coding
SFN	Epidermal cells	1.52713e-252	3.09206	0.922	0.057	2.67553e-248	0.865	SFN	stratifin	protein_coding
LOC129324156	Epidermal cells	0	2.98621	0.915	0.014	0	0.901	LOC129324156	aldehyde oxidase 3-like	protein_coding
EDAR	Epidermal cells	0	2.97889	0.814	0.013	0	0.801	EDAR	ectodysplasin A receptor	protein_coding
PTPRF	Epidermal cells	9.33165e-76	2.95476	0.953	0.476	1.63491e-71	0.477	PTPRF	protein tyrosine phosphatase receptor type F	protein_coding
NOTCH1	Epidermal cells	1.17605e-71	2.95127	0.938	0.454	2.06044e-67	0.484	NOTCH1	notch receptor 1	protein_coding
LOC129333340	Epidermal cells	0	2.93687	0.93	0.012	0	0.918	LOC129333340	desmoglein-1-like	protein_coding
FGFR3	Epidermal cells	0	2.89578	0.953	0.015	0	0.938	FGFR3	fibroblast growth factor receptor 3	protein_coding
LOC129346180	Epidermal cells	1.41493e-267	2.88486	0.69	0.018	2.47896e-263	0.672	LOC129346180	keratin, type II cytoskeletal 5-like	protein_coding
LOC129333673	Epidermal cells	1.31858e-288	2.82839	0.891	0.039	2.31015e-284	0.852	LOC129333673	desmocollin-1-like	protein_coding
TP63	Epidermal cells	0	2.81487	0.915	0.019	0	0.896	TP63	tumor protein p63	protein_coding
LGR6	Epidermal cells	0	2.77466	0.721	0.011	0	0.71	LGR6	leucine rich repeat containing G protein-coupled receptor 6	protein_coding
BNC2	Epidermal cells	5.6911e-84	2.69857	0.907	0.228	9.9708e-80	0.679	BNC2	basonuclin 2	protein_coding
PERP	Epidermal cells	3.62421e-200	2.6833	0.853	0.067	6.34961e-196	0.786	PERP	p53 apoptosis effector related to PMP22	protein_coding
PTPN14	Epidermal cells	1.58786e-80	2.68283	0.915	0.327	2.78192e-76	0.588	PTPN14	protein tyrosine phosphatase non-receptor type 14	protein_coding
DACH1	Epidermal cells	4.8414e-41	2.67736	0.767	0.32	8.48213e-37	0.447	DACH1	dachshund family transcription factor 1	protein_coding
GATA3	Epidermal cells	0	2.65168	0.837	0.02	0	0.817	GATA3	GATA binding protein 3	protein_coding
JAG2	Epidermal cells	9.18142e-255	2.59458	0.814	0.036	1.60858e-250	0.778	JAG2	jagged canonical Notch ligand 2	protein_coding
ADAMTS17	Epidermal cells	4.42414e-63	2.58043	0.915	0.414	7.7511e-59	0.501	ADAMTS17	ADAM metallopeptidase with thrombospondin type 1 motif 17	protein_coding
COL17A1	Epidermal cells	4.63805e-272	2.5737	0.829	0.034	8.12587e-268	0.795	COL17A1	collagen type XVII alpha 1 chain	protein_coding
POF1B	Epidermal cells	1.30112e-163	2.55694	0.891	0.11	2.27955e-159	0.781	POF1B	POF1B actin binding protein	protein_coding
FGFR2	Epidermal cells	1.02615e-61	2.52968	1	0.658	1.79782e-57	0.342	FGFR2	fibroblast growth factor receptor 2	protein_coding
MOXD1	Epidermal cells	3.30714e-208	2.45724	0.845	0.059	5.7941e-204	0.786	MOXD1	monooxygenase DBH like 1	protein_coding
COL4A5	Epidermal cells	1.31314e-157	2.45566	0.907	0.116	2.30062e-153	0.791	COL4A5	collagen type IV alpha 5 chain	protein_coding
FOXP1	Epidermal cells	2.18214e-109	2.44032	0.938	0.194	3.8231e-105	0.744	FOXP1	forkhead box P1	protein_coding
SHH	Epidermal cells	2.72123e-279	2.41136	0.636	0.01	4.7676e-275	0.626	SHH	sonic hedgehog signaling molecule	protein_coding
EGFR	Epidermal cells	7.06222e-67	2.39641	0.93	0.451	1.2373e-62	0.479	EGFR	epidermal growth factor receptor	protein_coding
FRAS1	Epidermal cells	1.71151e-156	2.36847	0.736	0.064	2.99856e-152	0.672	FRAS1	Fraser extracellular matrix complex subunit 1	protein_coding
PTCH2	Epidermal cells	2.4173e-56	2.36644	0.814	0.289	4.23511e-52	0.525	PTCH2	patched 2	protein_coding
SEMA5B	Epidermal cells	3.45742e-51	2.35908	0.736	0.252	6.05739e-47	0.484	SEMA5B	semaphorin 5B	protein_coding
KLF5	Epidermal cells	1.14068e-80	2.35885	0.969	0.425	1.99847e-76	0.544	KLF5	KLF transcription factor 5	protein_coding
COL7A1	Epidermal cells	3.13373e-139	2.34495	0.705	0.066	5.49029e-135	0.639	COL7A1	collagen type VII alpha 1 chain	protein_coding
CELSR1	Epidermal cells	3.74944e-237	2.33722	0.891	0.056	6.56903e-233	0.835	CELSR1	cadherin EGF LAG seven-pass G-type receptor 1	protein_coding
NCKAP5	Epidermal cells	2.35547e-48	2.29525	0.93	0.558	4.12679e-44	0.372	NCKAP5	NCK associated protein 5	protein_coding
TFAP2C	Epidermal cells	2.18119e-301	2.24116	0.915	0.037	3.82144e-297	0.878	TFAP2C	transcription factor AP-2 gamma	protein_coding
EVPL	Epidermal cells	1.25101e-251	2.23631	0.775	0.031	2.19178e-247	0.744	EVPL	envoplakin	protein_coding
LOC129334336	Epidermal cells	1.28434e-95	2.20611	0.93	0.259	2.25016e-91	0.671	LOC129334336	ephrin type-B receptor 5	protein_coding
DST	Epidermal cells	1.04498e-49	2.20457	0.891	0.52	1.83081e-45	0.371	DST	dystonin	protein_coding
TRIM29	Epidermal cells	0	2.1865	0.891	0.019	0	0.872	TRIM29	tripartite motif containing 29	protein_coding
FLRT2	Epidermal cells	9.91811e-114	2.18331	0.814	0.128	1.73765e-109	0.686	FLRT2	fibronectin leucine rich transmembrane protein 2	protein_coding
BMP3	Epidermal cells	1.44794e-237	2.18165	0.798	0.038	2.53679e-233	0.76	BMP3	bone morphogenetic protein 3	protein_coding
TSPEAR	Epidermal cells	1.58061e-69	2.17173	0.566	0.092	2.76923e-65	0.474	TSPEAR	thrombospondin type laminin G domain and EAR repeats	protein_coding
BCL11A	Epidermal cells	6.11345e-60	2.15291	0.977	0.701	1.07108e-55	0.276	BCL11A	BCL11 transcription factor A	protein_coding
COL5A3	Epidermal cells	6.13407e-35	2.14475	0.659	0.264	1.07469e-30	0.395	COL5A3	collagen type V alpha 3 chain	protein_coding
LOC129323589	Epidermal cells	1.65139e-250	2.14455	0.543	0.007	2.89324e-246	0.536	LOC129323589	collagen alpha-1(XXVIII) chain-like	protein_coding
WNT11	Epidermal cells	4.53443e-49	2.11434	0.884	0.436	7.94432e-45	0.448	WNT11	Wnt family member 11	protein_coding
LOC129343420	Epidermal cells	1.26132e-85	2.10702	0.899	0.28	2.20984e-81	0.619	LOC129343420	sialic acid-binding Ig-like lectin 16	protein_coding
LDB2	Epidermal cells	8.5947e-67	2.09377	0.922	0.356	1.50579e-62	0.566	LDB2	LIM domain binding 2	protein_coding
CXCL14	Epidermal cells	3.07175e-51	2.09328	0.977	0.484	5.38171e-47	0.493	CXCL14	C-X-C motif chemokine ligand 14	protein_coding
SCEL	Epidermal cells	0	2.09167	0.837	0.016	0	0.821	SCEL	sciellin	protein_coding
PCDH7	Epidermal cells	6.98288e-48	2.09146	0.961	0.757	1.2234e-43	0.204	PCDH7	protocadherin 7	protein_coding
TNFRSF19	Epidermal cells	2.52535e-44	2.07825	0.868	0.444	4.42442e-40	0.424	TNFRSF19	TNF receptor superfamily member 19	protein_coding
KIAA1217	Epidermal cells	1.97095e-111	2.06695	0.938	0.194	3.4531e-107	0.744	KIAA1217	KIAA1217 ortholog	protein_coding
PKP1	Epidermal cells	0	2.0456	0.822	0.011	0	0.811	PKP1	plakophilin 1	protein_coding
LGR4	Epidermal cells	8.38144e-73	2.01146	0.876	0.289	1.46843e-68	0.587	LGR4	leucine rich repeat containing G protein-coupled receptor 4	protein_coding
ESR1	Epidermal cells	2.26572e-105	1.99245	0.752	0.113	3.96955e-101	0.639	ESR1	estrogen receptor 1	protein_coding
MEIS2	Epidermal cells	7.26424e-38	1.98951	0.891	0.539	1.27269e-33	0.352	MEIS2	Meis homeobox 2	protein_coding
EPHX2	Epidermal cells	4.16676e-20	1.98253	0.496	0.223	7.30016e-16	0.273	EPHX2	epoxide hydrolase 2	protein_coding
PARD3	Epidermal cells	4.71876e-51	1.97928	0.953	0.751	8.26727e-47	0.202	PARD3	par-3 family cell polarity regulator	protein_coding
ELOVL7	Epidermal cells	1.16453e-237	1.97911	0.651	0.02	2.04027e-233	0.631	ELOVL7	ELOVL fatty acid elongase 7	protein_coding
COL4A6	Epidermal cells	1.3229e-207	1.97284	0.884	0.067	2.31772e-203	0.817	COL4A6	collagen type IV alpha 6 chain	protein_coding
ASAP2	Epidermal cells	1.69653e-60	1.96875	0.907	0.501	2.97233e-56	0.406	ASAP2	ArfGAP with SH3 domain, ankyrin repeat and PH domain 2	protein_coding
SOX6	Epidermal cells	3.96294e-44	1.9507	0.783	0.289	6.94307e-40	0.494	SOX6	SRY-box transcription factor 6	protein_coding
SEMA3A	Epidermal cells	1.20382e-31	1.94734	0.868	0.52	2.10909e-27	0.348	SEMA3A	semaphorin 3A	protein_coding
LOC129338394	Epidermal cells	9.51675e-96	1.91282	0.349	0.018	1.66733e-91	0.331	LOC129338394	keratin, type I cytoskeletal 14-like	protein_coding
BCAM	Epidermal cells	1.19176e-251	1.91241	0.822	0.038	2.08797e-247	0.784	BCAM	basal cell adhesion molecule (Lutheran blood group)	protein_coding
MACF1	Epidermal cells	1.12699e-56	1.89741	0.961	0.833	1.97448e-52	0.128	MACF1	microtubule actin crosslinking factor 1	protein_coding
TSPO	Epidermal cells	3.14747e-209	1.88917	0.581	0.018	5.51436e-205	0.563	TSPO	translocator protein	protein_coding
CLDN1	Epidermal cells	0	1.87867	0.814	0.013	0	0.801	CLDN1	claudin 1	protein_coding
ANOS1	Epidermal cells	1.40268e-61	1.87224	0.682	0.153	2.4575e-57	0.529	ANOS1	anosmin 1	protein_coding
IGSF9	Epidermal cells	8.45182e-286	1.8713	0.814	0.028	1.48076e-281	0.786	IGSF9	immunoglobulin superfamily member 9	protein_coding
PKP3	Epidermal cells	0	1.8697	0.806	0.008	0	0.798	PKP3	plakophilin 3	protein_coding
LOC129331315	Epidermal cells	0	1.86313	0.814	0.005	0	0.809	LOC129331315	uncharacterized LOC129331315	lncRNA
PDGFA	Epidermal cells	1.32485e-66	1.861	0.798	0.217	2.32114e-62	0.581	PDGFA	platelet derived growth factor subunit A	protein_coding
LOC129332261	Epidermal cells	1.98724e-120	1.82614	0.775	0.105	3.48165e-116	0.67	LOC129332261	transcription cofactor HES-6-like	protein_coding
MAML3	Epidermal cells	4.63208e-82	1.82146	0.729	0.137	8.11541e-78	0.592	MAML3	mastermind like transcriptional coactivator 3	protein_coding
AQP3	Epidermal cells	7.14474e-117	1.81563	0.667	0.07	1.25176e-112	0.597	AQP3	aquaporin 3 (Gill blood group)	protein_coding
SCUBE3	Epidermal cells	2.03788e-112	1.81419	0.698	0.085	3.57037e-108	0.613	SCUBE3	signal peptide, CUB domain and EGF like domain containing 3	protein_coding
LOC129326082	Epidermal cells	0	1.80165	0.767	0.013	0	0.754	LOC129326082	p53 apoptosis effector related to PMP-22-like	protein_coding
FREM3	Epidermal cells	2.0416e-269	1.78735	0.76	0.025	3.57688e-265	0.735	FREM3	FRAS1 related extracellular matrix 3	protein_coding
TFAP2A	Epidermal cells	7.20215e-113	1.78236	0.837	0.13	1.26182e-108	0.707	TFAP2A	transcription factor AP-2 alpha	protein_coding
OLFM2	Epidermal cells	1.70272e-152	1.78085	0.442	0.014	2.98316e-148	0.428	OLFM2	olfactomedin 2	protein_coding
ABCC3	Epidermal cells	1.145e-82	1.78028	0.783	0.172	2.00603e-78	0.611	ABCC3	ATP binding cassette subfamily C member 3	protein_coding
PITPNM2	Epidermal cells	8.75318e-101	1.763	0.822	0.158	1.53356e-96	0.664	PITPNM2	phosphatidylinositol transfer protein membrane associated 2	protein_coding
TACC2	Epidermal cells	3.85063e-94	1.76034	0.845	0.186	6.7463e-90	0.659	TACC2	transforming acidic coiled-coil containing protein 2	protein_coding
KREMEN2	Epidermal cells	5.66609e-52	1.75726	0.76	0.273	9.92698e-48	0.487	KREMEN2	kringle containing transmembrane protein 2	protein_coding
SDC1	Epidermal cells	2.76446e-229	1.74789	0.829	0.048	4.84333e-225	0.781	SDC1	syndecan 1	protein_coding
MAGI1	Epidermal cells	6.53392e-47	1.73512	0.868	0.432	1.14474e-42	0.436	MAGI1	membrane associated guanylate kinase, WW and PDZ domain containing 1	protein_coding
GDF11	Epidermal cells	6.70669e-34	1.72425	0.481	0.134	1.17501e-29	0.347	GDF11	growth differentiation factor 11	protein_coding
NECTIN1	Epidermal cells	1.00932e-60	1.72122	0.845	0.32	1.76832e-56	0.525	NECTIN1	nectin cell adhesion molecule 1	protein_coding
PTCH1	Epidermal cells	2.40722e-30	1.72077	0.907	0.633	4.21744e-26	0.274	PTCH1	patched 1	protein_coding
BARX2	Epidermal cells	9.47352e-117	1.70872	0.411	0.02	1.65976e-112	0.391	BARX2	BARX homeobox 2	protein_coding
ENAH	Epidermal cells	1.66678e-42	1.70199	0.915	0.581	2.92019e-38	0.334	ENAH	ENAH actin regulator	protein_coding
LOC129338691	Epidermal cells	1.13476e-77	1.67428	0.798	0.202	1.9881e-73	0.596	LOC129338691	hydroperoxide isomerase ALOXE3-like	protein_coding
LOC129335564	Epidermal cells	1.78718e-161	1.67005	0.426	0.011	3.13114e-157	0.415	LOC129335564	uncharacterized LOC129335564	protein_coding
WNT7B	Epidermal cells	0	1.65789	0.682	0.008	0	0.674	WNT7B	Wnt family member 7B	protein_coding
LOC129344036	Epidermal cells	5.85026e-08	1.65583	0.442	0.27	0.00102497	0.172	LOC129344036	uncharacterized LOC129344036	lncRNA
IRX4	Epidermal cells	0	1.65101	0.822	0.014	0	0.808	IRX4	iroquois homeobox 4	protein_coding
CRYBG1	Epidermal cells	7.85564e-86	1.646	0.775	0.156	1.37631e-81	0.619	CRYBG1	crystallin beta-gamma domain containing 1	protein_coding
PPL	Epidermal cells	1.23827e-235	1.63877	0.752	0.033	2.16944e-231	0.719	PPL	periplakin	protein_coding
NRG2	Epidermal cells	3.85369e-204	1.63346	0.589	0.019	6.75167e-200	0.57	NRG2	neuregulin 2	protein_coding
FAM83B	Epidermal cells	0	1.62937	0.76	0.007	0	0.753	FAM83B	family with sequence similarity 83 member B	protein_coding
ITGA2	Epidermal cells	5.89138e-176	1.62928	0.682	0.04	1.03217e-171	0.642	ITGA2	integrin subunit alpha 2	protein_coding
THRB	Epidermal cells	1.3764e-84	1.60929	0.481	0.049	2.41145e-80	0.432	THRB	thyroid hormone receptor beta	protein_coding
LOC129324834	Epidermal cells	2.62741e-33	1.58772	0.969	0.683	4.60323e-29	0.286	LOC129324834	neuroblast differentiation-associated protein AHNAK-like	protein_coding
TFAP2B	Epidermal cells	9.18947e-103	1.57778	0.829	0.127	1.61e-98	0.702	TFAP2B	transcription factor AP-2 beta	protein_coding
COL2A1	Epidermal cells	4.47204e-108	1.55209	0.62	0.064	7.83502e-104	0.556	COL2A1	collagen type II alpha 1 chain	protein_coding
CADM1	Epidermal cells	5.27363e-33	1.5502	0.884	0.608	9.2394e-29	0.276	CADM1	cell adhesion molecule 1	protein_coding
CCDC88C	Epidermal cells	9.98482e-242	1.54915	0.791	0.034	1.74934e-237	0.757	CCDC88C	coiled-coil domain containing 88C	protein_coding
LOC129329976	Epidermal cells	7.75185e-79	1.54711	0.271	0.012	1.35812e-74	0.259	LOC129329976	methanethiol oxidase-like	protein_coding
SMARCAD1	Epidermal cells	9.80363e-58	1.54669	0.891	0.471	1.7176e-53	0.42	SMARCAD1	SWI/SNF-related, matrix-associated actin-dependent regulator of chromatin, subfamily a, containing DEAD/H box 1	protein_coding
SOSTDC1	Epidermal cells	1.64319e-12	1.546	0.411	0.2	2.87886e-08	0.211	SOSTDC1	sclerostin domain containing 1	protein_coding
WNT3A	Epidermal cells	0	1.53334	0.62	0.002	0	0.618	WNT3A	Wnt family member 3A	protein_coding
MARCKSL1	Epidermal cells	4.90259e-46	1.52792	0.969	0.655	8.58933e-42	0.314	MARCKSL1	MARCKS like 1	protein_coding
ULK1	Epidermal cells	2.95538e-117	1.51534	0.698	0.08	5.17783e-113	0.618	ULK1	unc-51 like autophagy activating kinase 1	protein_coding
ADGRG1	Epidermal cells	5.76101e-173	1.51279	0.806	0.065	1.00933e-168	0.741	ADGRG1	adhesion G protein-coupled receptor G1	protein_coding
MYO10	Epidermal cells	4.07576e-56	1.50893	0.829	0.278	7.14074e-52	0.551	MYO10	myosin X	protein_coding
TFAP2E	Epidermal cells	6.60252e-131	1.50644	0.775	0.086	1.15676e-126	0.689	TFAP2E	transcription factor AP-2 epsilon	protein_coding
SPRED2	Epidermal cells	7.71117e-31	1.50239	0.791	0.46	1.351e-26	0.331	SPRED2	sprouty related EVH1 domain containing 2	protein_coding
AFF3	Epidermal cells	3.29132e-36	1.49779	0.543	0.153	5.7664e-32	0.39	AFF3	ALF transcription elongation factor 3	protein_coding
FAT1	Epidermal cells	1.42417e-32	1.49405	0.891	0.607	2.49514e-28	0.284	FAT1	FAT atypical cadherin 1	protein_coding
DISP1	Epidermal cells	3.09349e-28	1.4918	0.829	0.566	5.4198e-24	0.263	DISP1	dispatched RND transporter family member 1	protein_coding
PPFIBP2	Epidermal cells	2.07546e-51	1.48931	0.845	0.329	3.6362e-47	0.516	PPFIBP2	PPFIA binding protein 2	protein_coding
LOC129333204	Epidermal cells	6.05649e-67	1.47703	0.729	0.172	1.0611e-62	0.557	LOC129333204	cytochrome P450 7B1	protein_coding
SEMA4D	Epidermal cells	3.62382e-76	1.47387	0.736	0.155	6.34893e-72	0.581	SEMA4D	semaphorin 4D	protein_coding
ESRP2	Epidermal cells	0	1.47262	0.752	0.007	0	0.745	ESRP2	epithelial splicing regulatory protein 2	protein_coding
MAP7D2	Epidermal cells	2.76278e-240	1.46924	0.729	0.028	4.84039e-236	0.701	MAP7D2	MAP7 domain containing 2	protein_coding
BMP7	Epidermal cells	1.13175e-23	1.46469	0.605	0.269	1.98282e-19	0.336	BMP7	bone morphogenetic protein 7	protein_coding
EML4	Epidermal cells	1.72566e-35	1.45002	0.922	0.715	3.02335e-31	0.207	EML4	EMAP like 4	protein_coding
SATB1	Epidermal cells	4.80707e-54	1.44697	0.721	0.219	8.42199e-50	0.502	SATB1	SATB homeobox 1	protein_coding
LRBA	Epidermal cells	3.97776e-44	1.44403	0.899	0.528	6.96904e-40	0.371	LRBA	LPS responsive beige-like anchor protein	protein_coding
VIT	Epidermal cells	3.91949e-122	1.43449	0.643	0.059	6.86695e-118	0.584	VIT	vitrin	protein_coding
STOX2	Epidermal cells	3.81391e-34	1.43366	0.775	0.37	6.68197e-30	0.405	STOX2	storkhead box 2	protein_coding
NXN	Epidermal cells	6.86601e-56	1.43283	0.822	0.293	1.20292e-51	0.529	NXN	nucleoredoxin	protein_coding
CD44	Epidermal cells	9.23319e-50	1.4321	0.884	0.325	1.61765e-45	0.559	CD44	CD44 molecule (Indian blood group)	protein_coding
WNT10A	Epidermal cells	0	1.42595	0.721	0.003	0	0.718	WNT10A	Wnt family member 10A	protein_coding
FGD6	Epidermal cells	6.38427e-86	1.42291	0.829	0.188	1.11852e-81	0.641	FGD6	FYVE, RhoGEF and PH domain containing 6	protein_coding
LOC129343651	Epidermal cells	3.59185e-215	1.41978	0.667	0.026	6.29292e-211	0.641	LOC129343651	SPARC-related modular calcium-binding protein 1-like	protein_coding
ADAM22	Epidermal cells	7.71363e-61	1.41375	0.76	0.206	1.35143e-56	0.554	ADAM22	ADAM metallopeptidase domain 22	protein_coding
CAMK1D	Epidermal cells	1.5849e-69	1.4136	0.605	0.104	2.77674e-65	0.501	CAMK1D	calcium/calmodulin dependent protein kinase ID	protein_coding
TMEM132E	Epidermal cells	7.93841e-290	1.4133	0.698	0.014	1.39081e-285	0.684	TMEM132E	transmembrane protein 132E	protein_coding
DLG2	Epidermal cells	2.69924e-93	1.41286	0.752	0.126	4.72907e-89	0.626	DLG2	discs large MAGUK scaffold protein 2	protein_coding
IGFBP5	Epidermal cells	7.10597e-39	1.39664	0.682	0.217	1.24497e-34	0.465	IGFBP5	insulin like growth factor binding protein 5	protein_coding
PTPN3	Epidermal cells	2.35742e-151	1.38999	0.744	0.067	4.13019e-147	0.677	PTPN3	protein tyrosine phosphatase non-receptor type 3	protein_coding
PAK1	Epidermal cells	3.12566e-109	1.38938	0.744	0.104	5.47616e-105	0.64	PAK1	p21 (RAC1) activated kinase 1	protein_coding
DLX3	Epidermal cells	2.49194e-275	1.38402	0.659	0.013	4.36588e-271	0.646	DLX3	distal-less homeobox 3	protein_coding
LOC129329177	Epidermal cells	1.69133e-26	1.38305	0.535	0.2	2.96321e-22	0.335	LOC129329177	protein FAM133-like	protein_coding
FSTL4	Epidermal cells	8.05239e-44	1.38116	0.473	0.093	1.41078e-39	0.38	FSTL4	follistatin like 4	protein_coding
TLL1	Epidermal cells	2.28956e-189	1.38023	0.636	0.028	4.01131e-185	0.608	TLL1	tolloid like 1	protein_coding
JUP	Epidermal cells	2.37035e-42	1.38006	0.837	0.488	4.15285e-38	0.349	JUP	junction plakoglobin	protein_coding
LOC129344861	Epidermal cells	0	1.36777	0.674	0.003	0	0.671	LOC129344861	uncharacterized LOC129344861	protein_coding
FHDC1	Epidermal cells	8.63247e-251	1.3572	0.729	0.025	1.51241e-246	0.704	FHDC1	FH2 domain containing 1	protein_coding
CCDC85C	Epidermal cells	7.51299e-52	1.35519	0.744	0.226	1.31628e-47	0.518	CCDC85C	coiled-coil domain containing 85C	protein_coding
DPH6	Epidermal cells	9.67463e-37	1.35014	0.76	0.317	1.695e-32	0.443	DPH6	diphthamine biosynthesis 6	protein_coding
PROM2	Epidermal cells	0	1.34853	0.729	0.005	0	0.724	PROM2	prominin 2	protein_coding
ITGA3	Epidermal cells	3.07985e-152	1.34671	0.643	0.044	5.39589e-148	0.599	ITGA3	integrin subunit alpha 3	protein_coding
ITPKA	Epidermal cells	2.70656e-193	1.3418	0.636	0.028	4.7419e-189	0.608	ITPKA	inositol-trisphosphate 3-kinase A	protein_coding
KANK1	Epidermal cells	4.64128e-132	1.33272	0.659	0.059	8.13153e-128	0.6	KANK1	KN motif and ankyrin repeat domains 1	protein_coding
MAGI3	Epidermal cells	1.18983e-31	1.33204	0.899	0.716	2.08459e-27	0.183	MAGI3	membrane associated guanylate kinase, WW and PDZ domain containing 3	protein_coding
TTC7A	Epidermal cells	3.84075e-74	1.33163	0.744	0.158	6.729e-70	0.586	TTC7A	tetratricopeptide repeat domain 7A	protein_coding
CD9	Epidermal cells	1.92699e-48	1.32898	0.953	0.436	3.37609e-44	0.517	CD9	CD9 molecule	protein_coding
ZNF385A	Epidermal cells	6.0672e-84	1.32876	0.721	0.127	1.06297e-79	0.594	ZNF385A	zinc finger protein 385A	protein_coding
EPB41L4A	Epidermal cells	1.43869e-158	1.32874	0.682	0.048	2.52058e-154	0.634	EPB41L4A	erythrocyte membrane protein band 4.1 like 4A	protein_coding
PTPRD	Epidermal cells	3.46069e-21	1.32788	0.736	0.448	6.06313e-17	0.288	PTPRD	protein tyrosine phosphatase receptor type D	protein_coding
PLEKHA7	Epidermal cells	2.41664e-83	1.32253	0.589	0.076	4.23395e-79	0.513	PLEKHA7	pleckstrin homology domain containing A7	protein_coding
AMMECR1	Epidermal cells	4.56787e-27	1.31935	0.791	0.521	8.0029e-23	0.27	AMMECR1	AMMECR nuclear protein 1	protein_coding
TDRP	Epidermal cells	2.03835e-112	1.31643	0.721	0.092	3.5712e-108	0.629	TDRP	testis development related protein	protein_coding
DOCK8	Epidermal cells	1.44486e-122	1.31618	0.767	0.096	2.5314e-118	0.671	DOCK8	dedicator of cytokinesis 8	protein_coding
RHBDL3	Epidermal cells	9.37356e-15	1.31611	0.287	0.09	1.64225e-10	0.197	RHBDL3	rhomboid like 3	protein_coding
TRAK1	Epidermal cells	3.86934e-43	1.30811	0.721	0.257	6.77908e-39	0.464	TRAK1	trafficking kinesin protein 1	protein_coding
LOC129324566	Epidermal cells	1.00028e-25	1.3042	0.667	0.296	1.75249e-21	0.371	LOC129324566	pleckstrin homology-like domain family A member 2	protein_coding
SH3RF2	Epidermal cells	8.39333e-302	1.29773	0.682	0.011	1.47051e-297	0.671	SH3RF2	SH3 domain containing ring finger 2	protein_coding
ITGA6	Epidermal cells	4.67125e-66	1.29634	0.729	0.154	8.18403e-62	0.575	ITGA6	integrin subunit alpha 6	protein_coding
ROBO1	Epidermal cells	9.80571e-23	1.29157	0.969	0.86	1.71796e-18	0.109	ROBO1	roundabout guidance receptor 1	protein_coding
FST	Epidermal cells	2.69625e-59	1.28969	0.496	0.076	4.72383e-55	0.42	FST	follistatin	protein_coding
ANKRD10	Epidermal cells	7.07783e-26	1.28937	0.837	0.601	1.24004e-21	0.236	ANKRD10	ankyrin repeat domain 10	protein_coding
ADAMTS18	Epidermal cells	1.81829e-36	1.28425	0.674	0.249	3.18564e-32	0.425	ADAMTS18	ADAM metallopeptidase with thrombospondin type 1 motif 18	protein_coding
KTN1	Epidermal cells	1.25826e-34	1.28311	0.845	0.57	2.20447e-30	0.275	KTN1	kinectin 1	protein_coding
AR	Epidermal cells	1.40429e-20	1.27954	0.581	0.275	2.46031e-16	0.306	AR	androgen receptor	protein_coding
PLBD1	Epidermal cells	3.54563e-132	1.27457	0.628	0.052	6.21195e-128	0.576	PLBD1	phospholipase B domain containing 1	protein_coding
NFKBIA	Epidermal cells	1.32255e-25	1.26221	0.636	0.298	2.31711e-21	0.338	NFKBIA	NFKB inhibitor alpha	protein_coding
LOC129344957	Epidermal cells	4.50255e-264	1.24412	0.674	0.016	7.88848e-260	0.658	LOC129344957	merlin-like	protein_coding
AFDN	Epidermal cells	3.23269e-29	1.24339	0.814	0.578	5.66367e-25	0.236	AFDN	afadin, adherens junction formation factor	protein_coding
BMPER	Epidermal cells	1.08742e-14	1.24325	0.659	0.364	1.90516e-10	0.295	BMPER	BMP binding endothelial regulator	protein_coding
LOC129346079	Epidermal cells	1.50762e-31	1.23615	0.837	0.437	2.64136e-27	0.4	LOC129346079	uncharacterized LOC129346079	lncRNA
EFNB2	Epidermal cells	7.17896e-56	1.23584	0.783	0.231	1.25775e-51	0.552	EFNB2	ephrin B2	protein_coding
MAP3K1	Epidermal cells	8.93413e-40	1.2329	0.752	0.269	1.56526e-35	0.483	MAP3K1	mitogen-activated protein kinase kinase kinase 1	protein_coding
LAMA5	Epidermal cells	3.2062e-107	1.22704	0.729	0.092	5.61726e-103	0.637	LAMA5	laminin subunit alpha 5	protein_coding
WNT6	Epidermal cells	2.68435e-303	1.22388	0.612	0.005	4.70297e-299	0.607	WNT6	Wnt family member 6	protein_coding
TRIM36	Epidermal cells	3.234e-66	1.21809	0.589	0.103	5.66596e-62	0.486	TRIM36	tripartite motif containing 36	protein_coding
LMCD1	Epidermal cells	1.29663e-108	1.21737	0.543	0.046	2.2717e-104	0.497	LMCD1	LIM and cysteine rich domains 1	protein_coding
MTUS1	Epidermal cells	1.39301e-58	1.21373	0.822	0.259	2.44056e-54	0.563	MTUS1	microtubule associated scaffold protein 1	protein_coding
LOC129346409	Epidermal cells	7.70013e-23	1.21371	0.86	0.688	1.34906e-18	0.172	LOC129346409	hypermethylated in cancer 1 protein-like	protein_coding
RNF43	Epidermal cells	6.40978e-96	1.21095	0.713	0.108	1.12299e-91	0.605	RNF43	ring finger protein 43	protein_coding
FAT3	Epidermal cells	2.26778e-35	1.20996	0.403	0.08	3.97315e-31	0.323	FAT3	FAT atypical cadherin 3	protein_coding
LOC129334760	Epidermal cells	2.13982e-234	1.20931	0.597	0.014	3.74896e-230	0.583	LOC129334760	protein S100-A16-like	protein_coding
CRIM1	Epidermal cells	9.50734e-30	1.20333	0.705	0.333	1.66569e-25	0.372	CRIM1	cysteine rich transmembrane BMP regulator 1	protein_coding
IKZF2	Epidermal cells	6.30047e-85	1.19811	0.636	0.094	1.10384e-80	0.542	IKZF2	IKAROS family zinc finger 2	protein_coding
SDC4	Epidermal cells	6.90902e-31	1.19483	0.674	0.331	1.21046e-26	0.343	SDC4	syndecan 4	protein_coding
THRA	Epidermal cells	2.98945e-37	1.19374	0.868	0.528	5.23751e-33	0.34	THRA	thyroid hormone receptor alpha	protein_coding
DAPK2	Epidermal cells	1.4294e-147	1.18739	0.651	0.048	2.50431e-143	0.603	DAPK2	death associated protein kinase 2	protein_coding
ARHGEF5	Epidermal cells	8.3642e-212	1.18503	0.605	0.019	1.46541e-207	0.586	ARHGEF5	Rho guanine nucleotide exchange factor 5	protein_coding
PHACTR4	Epidermal cells	1.98679e-48	1.18212	0.783	0.295	3.48086e-44	0.488	PHACTR4	phosphatase and actin regulator 4	protein_coding
OGT	Epidermal cells	2.22817e-41	1.17182	0.907	0.56	3.90375e-37	0.347	OGT	O-linked N-acetylglucosamine (GlcNAc) transferase	protein_coding
PKDCC	Epidermal cells	1.01669e-30	1.16951	0.682	0.272	1.78124e-26	0.41	PKDCC	protein kinase domain containing, cytoplasmic	protein_coding
EPCAM	Epidermal cells	1.71877e-76	1.16032	0.519	0.067	3.01129e-72	0.452	EPCAM	epithelial cell adhesion molecule	protein_coding
LOC129344298	Epidermal cells	1.90357e-100	1.15967	0.775	0.118	3.33505e-96	0.657	LOC129344298	B-cadherin-like	protein_coding
LOC129324994	Epidermal cells	5.01322e-94	1.15415	0.287	0.01	8.78317e-90	0.277	LOC129324994	aldehyde oxidase 3-like	protein_coding
RIPK4	Epidermal cells	1.56084e-291	1.15133	0.612	0.007	2.7346e-287	0.605	RIPK4	receptor interacting serine/threonine kinase 4	protein_coding
DOK6	Epidermal cells	2.0067e-10	1.15051	0.403	0.201	3.51575e-06	0.202	DOK6	docking protein 6	protein_coding
NCOR2	Epidermal cells	6.88457e-29	1.14977	0.938	0.764	1.20618e-24	0.174	NCOR2	nuclear receptor corepressor 2	protein_coding
FERMT1	Epidermal cells	2.98663e-205	1.14751	0.628	0.024	5.23258e-201	0.604	FERMT1	FERM domain containing kindlin 1	protein_coding
PAWR	Epidermal cells	9.09298e-81	1.14249	0.674	0.114	1.59309e-76	0.56	PAWR	pro-apoptotic WT1 regulator	protein_coding
WTIP	Epidermal cells	1.29483e-36	1.14131	0.767	0.337	2.26854e-32	0.43	WTIP	WT1 interacting protein	protein_coding
NRARP	Epidermal cells	1.21606e-19	1.13809	0.667	0.377	2.13054e-15	0.29	NRARP	NOTCH regulated ankyrin repeat protein	protein_coding
TIAM1	Epidermal cells	5.30131e-96	1.13433	0.643	0.085	9.28789e-92	0.558	TIAM1	TIAM Rac1 associated GEF 1	protein_coding
MID1	Epidermal cells	2.44342e-23	1.12281	0.659	0.302	4.28087e-19	0.357	MID1	midline 1	protein_coding
AGRN	Epidermal cells	4.75266e-48	1.11977	0.744	0.229	8.32667e-44	0.515	AGRN	agrin	protein_coding
EPS8L2	Epidermal cells	2.20628e-116	1.11656	0.589	0.053	3.86541e-112	0.536	EPS8L2	EPS8 like 2	protein_coding
CTNNB1	Epidermal cells	3.09545e-38	1.11286	0.984	0.882	5.42322e-34	0.102	CTNNB1	catenin beta 1	protein_coding
NHSL1	Epidermal cells	1.83223e-43	1.10966	0.713	0.222	3.21006e-39	0.491	NHSL1	NHS like 1	protein_coding
ACVR2B	Epidermal cells	1.01814e-35	1.10739	0.62	0.199	1.78378e-31	0.421	ACVR2B	activin A receptor type 2B	protein_coding
SSBP2	Epidermal cells	3.5147e-21	1.10652	0.845	0.699	6.15775e-17	0.146	SSBP2	single stranded DNA binding protein 2	protein_coding
LOC129342314	Epidermal cells	3.40819e-129	1.10483	0.357	0.01	5.97115e-125	0.347	LOC129342314	uncharacterized LOC129342314	protein_coding
METTL15	Epidermal cells	3.17521e-20	1.10249	0.767	0.545	5.56297e-16	0.222	METTL15	methyltransferase like 15	protein_coding
LAMA3	Epidermal cells	1.97952e-136	1.10057	0.558	0.035	3.46812e-132	0.523	LAMA3	laminin subunit alpha 3	protein_coding
UST	Epidermal cells	9.65743e-22	1.0955	0.915	0.677	1.69198e-17	0.238	UST	uronyl 2-sulfotransferase	protein_coding
GRIP2	Epidermal cells	3.24967e-89	1.09143	0.55	0.064	5.69342e-85	0.486	GRIP2	glutamate receptor interacting protein 2	protein_coding
CTNNAL1	Epidermal cells	1.4992e-33	1.08551	0.643	0.249	2.6266e-29	0.394	CTNNAL1	catenin alpha like 1	protein_coding
POU3F1	Epidermal cells	9.65957e-171	1.07752	0.558	0.023	1.69236e-166	0.535	POU3F1	POU class 3 homeobox 1	protein_coding
NAB1	Epidermal cells	3.49819e-57	1.07593	0.729	0.198	6.12883e-53	0.531	NAB1	NGFI-A binding protein 1	protein_coding
MSX2	Epidermal cells	2.35139e-111	1.07565	0.512	0.039	4.11963e-107	0.473	MSX2	msh homeobox 2	protein_coding
MET	Epidermal cells	5.90685e-169	1.07523	0.612	0.031	1.03488e-164	0.581	MET	MET proto-oncogene, receptor tyrosine kinase	protein_coding
SOX15	Epidermal cells	5.29575e-179	1.07403	0.581	0.025	9.27816e-175	0.556	SOX15	SRY-box transcription factor 15	protein_coding
APCDD1L	Epidermal cells	3.74755e-28	1.06858	0.767	0.337	6.5657e-24	0.43	APCDD1L	APC down-regulated 1 like	protein_coding
PLCH2	Epidermal cells	6.70744e-89	1.06821	0.535	0.058	1.17514e-84	0.477	PLCH2	phospholipase C eta 2	protein_coding
RBBP8	Epidermal cells	2.34908e-59	1.06725	0.605	0.123	4.11559e-55	0.482	RBBP8	RB binding protein 8, endonuclease	protein_coding
KIF21A	Epidermal cells	1.35239e-24	1.05982	0.829	0.593	2.36938e-20	0.236	KIF21A	kinesin family member 21A	protein_coding
ANKRD35	Epidermal cells	5.7926e-227	1.05906	0.496	0.007	1.01486e-222	0.489	ANKRD35	ankyrin repeat domain 35	protein_coding
SCHIP1	Epidermal cells	1.35865e-43	1.05781	0.62	0.161	2.38035e-39	0.459	SCHIP1	schwannomin interacting protein 1	protein_coding
WWOX	Epidermal cells	2.07455e-23	1.05593	0.76	0.388	3.63461e-19	0.372	WWOX	WW domain containing oxidoreductase	protein_coding
LOC129323834	Epidermal cells	1.01854e-28	1.05326	0.721	0.35	1.78449e-24	0.371	LOC129323834	nesprin-2-like	protein_coding
FAM83H	Epidermal cells	3.40233e-80	1.05204	0.636	0.102	5.96088e-76	0.534	FAM83H	family with sequence similarity 83 member H	protein_coding
ZNF608	Epidermal cells	1.11313e-21	1.04956	0.814	0.476	1.95021e-17	0.338	ZNF608	zinc finger protein 608	protein_coding
RARG	Epidermal cells	3.68634e-25	1.04553	0.907	0.784	6.45846e-21	0.123	RARG	retinoic acid receptor gamma	protein_coding
PDGFC	Epidermal cells	1.16331e-86	1.04385	0.558	0.064	2.03812e-82	0.494	PDGFC	platelet derived growth factor C	protein_coding
UNC5B	Epidermal cells	1.55652e-39	1.04262	0.605	0.166	2.72702e-35	0.439	UNC5B	unc-5 netrin receptor B	protein_coding
GALNT14	Epidermal cells	2.70964e-51	1.0414	0.535	0.101	4.74728e-47	0.434	GALNT14	polypeptide N-acetylgalactosaminyltransferase 14	protein_coding
FAT2	Epidermal cells	1.49265e-122	1.04075	0.543	0.039	2.61512e-118	0.504	FAT2	FAT atypical cadherin 2	protein_coding
FLNB	Epidermal cells	2.868e-89	1.04013	0.705	0.11	5.02473e-85	0.595	FLNB	filamin B	protein_coding
OSBPL1A	Epidermal cells	6.06208e-26	1.03635	0.566	0.218	1.06208e-21	0.348	OSBPL1A	oxysterol binding protein like 1A	protein_coding
MAML2	Epidermal cells	2.48962e-20	1.03508	0.767	0.503	4.36181e-16	0.264	MAML2	mastermind like transcriptional coactivator 2	protein_coding
SRGAP2	Epidermal cells	1.01632e-22	1.03481	0.868	0.694	1.78058e-18	0.174	SRGAP2	SLIT-ROBO Rho GTPase activating protein 2	protein_coding
NIBAN2	Epidermal cells	2.25384e-33	1.02811	0.806	0.444	3.94873e-29	0.362	NIBAN2	niban apoptosis regulator 2	protein_coding
FUS	Epidermal cells	7.92733e-32	1.02476	0.93	0.814	1.38887e-27	0.116	FUS	FUS RNA binding protein	protein_coding
CADM4	Epidermal cells	6.07079e-50	1.02124	0.651	0.156	1.0636e-45	0.495	CADM4	cell adhesion molecule 4	protein_coding
KDM5B	Epidermal cells	9.74791e-24	1.02001	0.884	0.657	1.70783e-19	0.227	KDM5B	lysine demethylase 5B	protein_coding
MTSS1	Epidermal cells	1.64499e-43	1.01783	0.845	0.357	2.88203e-39	0.488	MTSS1	MTSS I-BAR domain containing 1	protein_coding
ARHGEF9	Epidermal cells	5.76295e-29	1.01629	0.597	0.222	1.00967e-24	0.375	ARHGEF9	Cdc42 guanine nucleotide exchange factor 9	protein_coding
LOC129331023	Epidermal cells	2.14563e-139	1.01367	0.426	0.015	3.75914e-135	0.411	LOC129331023	protease inhibitor 1-like	protein_coding
VILL	Epidermal cells	1.23993e-260	1.01314	0.605	0.01	2.17236e-256	0.595	VILL	villin like	protein_coding
TBL1X	Epidermal cells	3.65765e-21	1.01299	0.814	0.552	6.40821e-17	0.262	TBL1X	transducin beta like 1 X-linked	protein_coding
BAMBI	Epidermal cells	2.45668e-22	1.01247	0.581	0.259	4.3041e-18	0.322	BAMBI	BMP and activin membrane bound inhibitor	protein_coding
ITPRID2	Epidermal cells	2.38976e-38	1.01067	0.605	0.182	4.18686e-34	0.423	ITPRID2	ITPR interacting domain containing 2	protein_coding
COL18A1	Epidermal cells	6.71932e-33	1.00591	0.682	0.256	1.17723e-28	0.426	COL18A1	collagen type XVIII alpha 1 chain	protein_coding
RAP1GAP	Epidermal cells	3.78255e-37	1.00467	0.721	0.293	6.62703e-33	0.428	RAP1GAP	RAP1 GTPase activating protein	protein_coding
LDLRAD3	Epidermal cells	2.26305e-13	1.00394	0.705	0.501	3.96486e-09	0.204	LDLRAD3	low density lipoprotein receptor class A domain containing 3	protein_coding
MID2	Epidermal cells	4.48648e-36	1.00169	0.628	0.208	7.86032e-32	0.42	MID2	midline 2	protein_coding
PPFIBP1	Epidermal cells	1.20273e-24	1.00101	0.868	0.703	2.10718e-20	0.165	PPFIBP1	PPFIA binding protein 1	protein_coding
DIPK2A	Epidermal cells	1.04998e-27	1.00049	0.721	0.351	1.83956e-23	0.37	DIPK2A	divergent protein kinase domain 2A	protein_coding
BMP2	Epidermal cells	2.57877e-80	1.00004	0.45	0.043	4.51801e-76	0.407	BMP2	bone morphogenetic protein 2	protein_coding
SPON1	Epidermal cells	1.11675e-39	0.999396	0.535	0.132	1.95654e-35	0.403	SPON1	spondin 1	protein_coding
LOC129346386	Epidermal cells	2.41699e-267	0.996864	0.527	0.004	4.23456e-263	0.523	LOC129346386	uncharacterized LOC129346386	protein_coding
WNT7A	Epidermal cells	5.17998e-230	0.995619	0.496	0.006	9.07532e-226	0.49	WNT7A	Wnt family member 7A	protein_coding
SEMA3E	Epidermal cells	2.76255e-46	0.995603	0.605	0.135	4.83999e-42	0.47	SEMA3E	semaphorin 3E	protein_coding
ADAMTSL5	Epidermal cells	2.49388e-48	0.994231	0.581	0.13	4.36928e-44	0.451	ADAMTSL5	ADAMTS like 5	protein_coding
AKAP9	Epidermal cells	2.80757e-23	0.982598	0.915	0.777	4.91886e-19	0.138	AKAP9	A-kinase anchoring protein 9	protein_coding
CTNND1	Epidermal cells	5.24893e-32	0.980524	0.814	0.525	9.19613e-28	0.289	CTNND1	catenin delta 1	protein_coding
TAFA5	Epidermal cells	1.62972e-35	0.979531	0.45	0.099	2.85527e-31	0.351	TAFA5	TAFA chemokine like family member 5	protein_coding
FAM117B	Epidermal cells	5.06817e-11	0.979481	0.628	0.489	8.87943e-07	0.139	FAM117B	family with sequence similarity 117 member B	protein_coding
RAP1GAP2	Epidermal cells	1.51657e-160	0.977559	0.496	0.018	2.65703e-156	0.478	RAP1GAP2	RAP1 GTPase activating protein 2	protein_coding
IGF1R	Epidermal cells	3.25391e-20	0.970419	0.891	0.747	5.70085e-16	0.144	IGF1R	insulin like growth factor 1 receptor	protein_coding
EPB41L4B	Epidermal cells	1.44618e-57	0.969174	0.674	0.151	2.5337e-53	0.523	EPB41L4B	erythrocyte membrane protein band 4.1 like 4B	protein_coding
PDGFB	Epidermal cells	5.636e-90	0.966374	0.457	0.039	9.87427e-86	0.418	PDGFB	platelet derived growth factor subunit B	protein_coding
SUSD6	Epidermal cells	4.07122e-33	0.965348	0.674	0.258	7.13278e-29	0.416	SUSD6	sushi domain containing 6	protein_coding
PLXNB3	Epidermal cells	4.62091e-42	0.963163	0.69	0.226	8.09583e-38	0.464	PLXNB3	plexin B3	protein_coding
EFNB3	Epidermal cells	3.61898e-26	0.960874	0.752	0.458	6.34045e-22	0.294	EFNB3	ephrin B3	protein_coding
ERF	Epidermal cells	2.36206e-23	0.959049	0.76	0.488	4.13833e-19	0.272	ERF	ETS2 repressor factor	protein_coding
TMCC1	Epidermal cells	1.14567e-17	0.956952	0.659	0.368	2.00721e-13	0.291	TMCC1	transmembrane and coiled-coil domain family 1	protein_coding
CAPNS2	Epidermal cells	2.08972e-235	0.956355	0.55	0.01	3.66119e-231	0.54	CAPNS2	calpain small subunit 2	protein_coding
LOC129340177	Epidermal cells	3.58303e-235	0.949419	0.62	0.016	6.27747e-231	0.604	LOC129340177	H-2 class II histocompatibility antigen, E-S beta chain-like	protein_coding
WNT10B	Epidermal cells	1.35693e-227	0.947436	0.488	0.006	2.37735e-223	0.482	WNT10B	Wnt family member 10B	protein_coding
ELOVL6	Epidermal cells	5.87713e-52	0.939689	0.558	0.121	1.02967e-47	0.437	ELOVL6	ELOVL fatty acid elongase 6	protein_coding
HIP1R	Epidermal cells	5.51826e-60	0.939598	0.543	0.095	9.66799e-56	0.448	HIP1R	huntingtin interacting protein 1 related	protein_coding
DIP2B	Epidermal cells	8.64381e-22	0.938816	0.915	0.746	1.51439e-17	0.169	DIP2B	disco interacting protein 2 homolog B	protein_coding
DACH2	Epidermal cells	4.79836e-28	0.936969	0.457	0.123	8.40672e-24	0.334	DACH2	dachshund family transcription factor 2	protein_coding
SERPINB5	Epidermal cells	1.98024e-269	0.936426	0.581	0.007	3.46938e-265	0.574	SERPINB5	serpin family B member 5	protein_coding
STK17A	Epidermal cells	3.71398e-87	0.934266	0.566	0.067	6.5069e-83	0.499	STK17A	serine/threonine kinase 17a	protein_coding
COBLL1	Epidermal cells	1.53843e-89	0.933285	0.636	0.084	2.69533e-85	0.552	COBLL1	cordon-bleu WH2 repeat protein like 1	protein_coding
SCML2	Epidermal cells	2.53282e-47	0.932502	0.705	0.215	4.43749e-43	0.49	SCML2	Scm polycomb group protein like 2	protein_coding
CGNL1	Epidermal cells	1.80844e-38	0.926644	0.605	0.175	3.16838e-34	0.43	CGNL1	cingulin like 1	protein_coding
LOC129325721	Epidermal cells	3.39419e-225	0.924481	0.504	0.007	5.94662e-221	0.497	LOC129325721	gap junction beta-6 protein	protein_coding
GPC1	Epidermal cells	1.6517e-09	0.923526	0.698	0.556	2.89378e-05	0.142	GPC1	glypican 1	protein_coding
ID1	Epidermal cells	6.97483e-21	0.922452	0.736	0.433	1.22199e-16	0.303	ID1	inhibitor of DNA binding 1	protein_coding
NRG1	Epidermal cells	1.4351e-31	0.919151	0.535	0.166	2.51429e-27	0.369	NRG1	neuregulin 1	protein_coding
PXDC1	Epidermal cells	7.12823e-19	0.917404	0.698	0.43	1.24887e-14	0.268	PXDC1	PX domain containing 1	protein_coding
LOC129333120	Epidermal cells	3.54884e-123	0.915478	0.426	0.019	6.21757e-119	0.407	LOC129333120	uncharacterized LOC129333120	lncRNA
EXPH5	Epidermal cells	2.40006e-183	0.915455	0.543	0.018	4.20491e-179	0.525	EXPH5	exophilin 5	protein_coding
TANC1	Epidermal cells	2.7665e-23	0.913853	0.884	0.591	4.84692e-19	0.293	TANC1	tetratricopeptide repeat, ankyrin repeat and coiled-coil containing 1	protein_coding
LOC129344790	Epidermal cells	1.01836e-156	0.913494	0.488	0.018	1.78417e-152	0.47	LOC129344790	myeloperoxidase-like	protein_coding
LOC129323430	Epidermal cells	3.2675e-21	0.913005	0.845	0.711	5.72466e-17	0.134	LOC129323430	golgin subfamily B member 1-like	protein_coding
LRRTM3	Epidermal cells	1.71915e-32	0.9095	0.31	0.053	3.01195e-28	0.257	LRRTM3	leucine rich repeat transmembrane neuronal 3	protein_coding
SNRNP70	Epidermal cells	2.70243e-27	0.906877	0.891	0.762	4.73467e-23	0.129	SNRNP70	small nuclear ribonucleoprotein U1 subunit 70	protein_coding
CSMD2	Epidermal cells	3.95899e-39	0.905665	0.349	0.055	6.93615e-35	0.294	CSMD2	CUB and Sushi multiple domains 2	protein_coding
LOC129324122	Epidermal cells	1.7855e-155	0.904058	0.504	0.02	3.1282e-151	0.484	LOC129324122	cytosolic phospholipase A2 zeta-like	protein_coding
VGLL4	Epidermal cells	1.77933e-15	0.90306	0.791	0.644	3.11738e-11	0.147	VGLL4	vestigial like family member 4	protein_coding
LTBP1	Epidermal cells	3.44747e-17	0.902072	0.674	0.359	6.03997e-13	0.315	LTBP1	latent transforming growth factor beta binding protein 1	protein_coding
TNIP1	Epidermal cells	4.00756e-18	0.900186	0.705	0.451	7.02125e-14	0.254	TNIP1	TNFAIP3 interacting protein 1	protein_coding
CAST	Epidermal cells	1.79873e-18	0.897048	0.791	0.689	3.15138e-14	0.102	CAST	calpastatin	protein_coding
LRRFIP2	Epidermal cells	1.46372e-24	0.895718	0.651	0.3	2.56444e-20	0.351	LRRFIP2	LRR binding FLII interacting protein 2	protein_coding
CADPS2	Epidermal cells	4.10754e-23	0.895159	0.403	0.115	7.19641e-19	0.288	CADPS2	calcium dependent secretion activator 2	protein_coding
MBNL3	Epidermal cells	1.44476e-22	0.894342	0.884	0.716	2.53121e-18	0.168	MBNL3	muscleblind like splicing regulator 3	protein_coding
THSD4	Epidermal cells	1.65161e-14	0.891986	0.674	0.394	2.89362e-10	0.28	THSD4	thrombospondin type 1 domain containing 4	protein_coding
VASP	Epidermal cells	1.68504e-25	0.887506	0.713	0.406	2.95219e-21	0.307	VASP	vasodilator stimulated phosphoprotein	protein_coding
DSG2	Epidermal cells	5.20596e-84	0.886387	0.589	0.078	9.12084e-80	0.511	DSG2	desmoglein 2	protein_coding
CD2AP	Epidermal cells	8.07099e-24	0.886333	0.76	0.468	1.41404e-19	0.292	CD2AP	CD2 associated protein	protein_coding
PGAP1	Epidermal cells	7.34982e-39	0.885632	0.605	0.184	1.28769e-34	0.421	PGAP1	post-GPI attachment to proteins inositol deacylase 1	protein_coding
EPHA7	Epidermal cells	7.18378e-14	0.883497	0.481	0.214	1.2586e-09	0.267	EPHA7	EPH receptor A7	protein_coding
PLEKHG4	Epidermal cells	7.98036e-59	0.882212	0.651	0.138	1.39816e-54	0.513	PLEKHG4	pleckstrin homology and RhoGEF domain containing G4	protein_coding
PDE4D	Epidermal cells	5.75315e-15	0.881833	0.69	0.452	1.00795e-10	0.238	PDE4D	phosphodiesterase 4D	protein_coding
ZNF750	Epidermal cells	1.94543e-115	0.879621	0.271	0.005	3.4084e-111	0.266	ZNF750	zinc finger protein 750	protein_coding
MOB3B	Epidermal cells	1.90243e-18	0.879591	0.612	0.301	3.33306e-14	0.311	MOB3B	MOB kinase activator 3B	protein_coding
TRIO	Epidermal cells	1.95768e-20	0.877729	0.814	0.549	3.42985e-16	0.265	TRIO	trio Rho guanine nucleotide exchange factor	protein_coding
MAB21L4	Epidermal cells	2.21419e-200	0.875484	0.504	0.011	3.87925e-196	0.493	MAB21L4	mab-21 like 4	protein_coding
PAPLN	Epidermal cells	5.75619e-33	0.875136	0.364	0.072	1.00849e-28	0.292	PAPLN	papilin, proteoglycan like sulfated glycoprotein	protein_coding
NFKB1	Epidermal cells	7.38485e-47	0.873018	0.558	0.126	1.29383e-42	0.432	NFKB1	nuclear factor kappa B subunit 1	protein_coding
SMAD6	Epidermal cells	1.39993e-22	0.871791	0.659	0.32	2.45268e-18	0.339	SMAD6	SMAD family member 6	protein_coding
RBM47	Epidermal cells	1.3025e-205	0.866472	0.496	0.009	2.28198e-201	0.487	RBM47	RNA binding motif protein 47	protein_coding
TSPAN12	Epidermal cells	6.57678e-61	0.866234	0.589	0.108	1.15225e-56	0.481	TSPAN12	tetraspanin 12	protein_coding
PLP2	Epidermal cells	1.98945e-19	0.865452	0.783	0.57	3.48551e-15	0.213	PLP2	proteolipid protein 2	protein_coding
BCL9	Epidermal cells	6.48904e-19	0.864636	0.775	0.487	1.13688e-14	0.288	BCL9	BCL9 transcription coactivator	protein_coding
RUNX3	Epidermal cells	2.28168e-09	0.862967	0.481	0.275	3.9975e-05	0.206	RUNX3	RUNX family transcription factor 3	protein_coding
RAPGEF6	Epidermal cells	6.10935e-17	0.860924	0.791	0.613	1.07036e-12	0.178	RAPGEF6	Rap guanine nucleotide exchange factor 6	protein_coding
MPRIP	Epidermal cells	4.50974e-26	0.859474	0.876	0.646	7.90107e-22	0.23	MPRIP	myosin phosphatase Rho interacting protein	protein_coding
LOC129335200	Epidermal cells	1.14918e-39	0.857936	0.721	0.24	2.01336e-35	0.481	LOC129335200	microtubule-associated serine/threonine-protein kinase 4-like	protein_coding
ADGRB3	Epidermal cells	3.99547e-15	0.85429	0.535	0.243	7.00006e-11	0.292	ADGRB3	adhesion G protein-coupled receptor B3	protein_coding
TRIM33	Epidermal cells	4.11032e-24	0.851056	0.922	0.742	7.20128e-20	0.18	TRIM33	tripartite motif containing 33	protein_coding
CDCA7	Epidermal cells	5.60589e-29	0.850832	0.55	0.182	9.82153e-25	0.368	CDCA7	cell division cycle associated 7	protein_coding
GRHL3	Epidermal cells	5.63526e-160	0.850786	0.341	0.004	9.87298e-156	0.337	GRHL3	grainyhead like transcription factor 3	protein_coding
KITLG	Epidermal cells	1.22766e-26	0.849605	0.674	0.264	2.15086e-22	0.41	KITLG	KIT ligand	protein_coding
FRMD4B	Epidermal cells	7.36396e-58	0.848778	0.574	0.103	1.29017e-53	0.471	FRMD4B	FERM domain containing 4B	protein_coding
TNS3	Epidermal cells	8.01774e-17	0.84796	0.69	0.408	1.40471e-12	0.282	TNS3	tensin 3	protein_coding
CHST9	Epidermal cells	1.50625e-197	0.847903	0.543	0.015	2.63895e-193	0.528	CHST9	carbohydrate sulfotransferase 9	protein_coding
TRAF3	Epidermal cells	2.94596e-45	0.846746	0.442	0.078	5.16132e-41	0.364	TRAF3	TNF receptor associated factor 3	protein_coding
DBNL	Epidermal cells	1.67995e-21	0.846631	0.636	0.341	2.94327e-17	0.295	DBNL	drebrin like	protein_coding
IGF2BP3	Epidermal cells	2.31142e-15	0.846029	0.713	0.476	4.04961e-11	0.237	IGF2BP3	insulin like growth factor 2 mRNA binding protein 3	protein_coding
EZR	Epidermal cells	2.21399e-81	0.845315	0.504	0.054	3.87891e-77	0.45	EZR	ezrin	protein_coding
VPS13A	Epidermal cells	2.24212e-20	0.845052	0.76	0.504	3.92819e-16	0.256	VPS13A	vacuolar protein sorting 13 homolog A	protein_coding
RAD51B	Epidermal cells	1.41401e-07	0.844815	0.481	0.326	0.00247734	0.155	RAD51B	RAD51 paralog B	protein_coding
STON2	Epidermal cells	1.05954e-144	0.840024	0.488	0.021	1.85631e-140	0.467	STON2	stonin 2	protein_coding
ACVR2A	Epidermal cells	4.7586e-20	0.837658	0.729	0.443	8.33706e-16	0.286	ACVR2A	activin A receptor type 2A	protein_coding
TOX	Epidermal cells	3.40347e-24	0.836888	0.496	0.163	5.96288e-20	0.333	TOX	thymocyte selection associated high mobility group box	protein_coding
NDRG2	Epidermal cells	2.31247e-25	0.832912	0.783	0.52	4.05144e-21	0.263	NDRG2	NDRG family member 2	protein_coding
PLA2G4A	Epidermal cells	1.73732e-13	0.832135	0.651	0.422	3.04379e-09	0.229	PLA2G4A	phospholipase A2 group IVA	protein_coding
NOSTRIN	Epidermal cells	8.84034e-201	0.831624	0.488	0.01	1.54883e-196	0.478	NOSTRIN	nitric oxide synthase trafficking	protein_coding
RCC2	Epidermal cells	2.69413e-21	0.831448	0.806	0.586	4.72011e-17	0.22	RCC2	regulator of chromosome condensation 2	protein_coding
SUFU	Epidermal cells	1.67232e-14	0.830917	0.829	0.718	2.92991e-10	0.111	SUFU	SUFU negative regulator of hedgehog signaling	protein_coding
KRT8	Epidermal cells	1.2823e-126	0.830228	0.527	0.034	2.24659e-122	0.493	KRT8	keratin 8	protein_coding
TJP2	Epidermal cells	2.1862e-32	0.828152	0.659	0.246	3.83022e-28	0.413	TJP2	tight junction protein 2	protein_coding
FBXL5	Epidermal cells	5.44719e-23	0.827354	0.822	0.571	9.54347e-19	0.251	FBXL5	F-box and leucine rich repeat protein 5	protein_coding
PKP4	Epidermal cells	1.6698e-21	0.826894	0.698	0.376	2.92549e-17	0.322	PKP4	plakophilin 4	protein_coding
RALGAPA2	Epidermal cells	2.72319e-18	0.826683	0.667	0.362	4.77103e-14	0.305	RALGAPA2	Ral GTPase activating protein catalytic subunit alpha 2	protein_coding
ST14	Epidermal cells	3.90364e-182	0.824639	0.543	0.018	6.83917e-178	0.525	ST14	ST14 transmembrane serine protease matriptase	protein_coding
COBL	Epidermal cells	8.79516e-35	0.821725	0.434	0.096	1.54091e-30	0.338	COBL	cordon-bleu WH2 repeat protein	protein_coding
PCLO	Epidermal cells	4.42167e-23	0.819673	0.558	0.22	7.74677e-19	0.338	PCLO	piccolo presynaptic cytomatrix protein	protein_coding
NECTIN4	Epidermal cells	2.3056e-167	0.819442	0.349	0.003	4.03941e-163	0.346	NECTIN4	nectin cell adhesion molecule 4	protein_coding
LOC129333180	Epidermal cells	2.48783e-51	0.818148	0.38	0.048	4.35868e-47	0.332	LOC129333180	cadherin-6	protein_coding
MED13L	Epidermal cells	8.15287e-18	0.817681	0.876	0.716	1.42838e-13	0.16	MED13L	mediator complex subunit 13L	protein_coding
PRKAG2	Epidermal cells	7.60853e-27	0.817627	0.636	0.249	1.33301e-22	0.387	PRKAG2	protein kinase AMP-activated non-catalytic subunit gamma 2	protein_coding
ZNRF3	Epidermal cells	1.03808e-21	0.816057	0.698	0.371	1.81872e-17	0.327	ZNRF3	zinc and ring finger 3	protein_coding
GRHL2	Epidermal cells	6.0274e-273	0.811574	0.543	0.004	1.056e-268	0.539	GRHL2	grainyhead like transcription factor 2	protein_coding
GNG4	Epidermal cells	8.69585e-49	0.811375	0.566	0.125	1.52351e-44	0.441	GNG4	G protein subunit gamma 4	protein_coding
MXRA5	Epidermal cells	2.04646e-20	0.810858	0.705	0.341	3.5854e-16	0.364	MXRA5	matrix remodeling associated 5	protein_coding
CBLB	Epidermal cells	1.75751e-21	0.806778	0.891	0.582	3.07915e-17	0.309	CBLB	Cbl proto-oncogene B	protein_coding
NAV2	Epidermal cells	3.33222e-23	0.806625	0.682	0.306	5.83805e-19	0.376	NAV2	neuron navigator 2	protein_coding
INAVA	Epidermal cells	5.34996e-83	0.80643	0.512	0.057	9.37313e-79	0.455	INAVA	innate immunity activator	protein_coding
OXR1	Epidermal cells	1.54247e-16	0.804981	0.667	0.431	2.70241e-12	0.236	OXR1	oxidation resistance 1	protein_coding
ARAP1	Epidermal cells	2.16323e-28	0.803021	0.612	0.214	3.78999e-24	0.398	ARAP1	ArfGAP with RhoGAP domain, ankyrin repeat and PH domain 1	protein_coding
ERBB2	Epidermal cells	5.03299e-22	0.800741	0.612	0.312	8.8178e-18	0.3	ERBB2	erb-b2 receptor tyrosine kinase 2	protein_coding
ITGB4	Epidermal cells	1.76807e-111	0.800462	0.519	0.038	3.09767e-107	0.481	ITGB4	integrin subunit beta 4	protein_coding
EXTL1	Epidermal cells	3.05323e-24	0.800394	0.636	0.27	5.34925e-20	0.366	EXTL1	exostosin like glycosyltransferase 1	protein_coding
RAB7B	Epidermal cells	5.3058e-73	0.798412	0.481	0.057	9.29577e-69	0.424	RAB7B	RAB7B, member RAS oncogene family	protein_coding
FAM53B	Epidermal cells	1.94313e-13	0.797222	0.682	0.436	3.40436e-09	0.246	FAM53B	family with sequence similarity 53 member B	protein_coding
ACTN4	Epidermal cells	9.51091e-23	0.794578	0.868	0.744	1.66631e-18	0.124	ACTN4	actinin alpha 4	protein_coding
GJB3	Epidermal cells	5.06229e-255	0.794491	0.519	0.005	8.86913e-251	0.514	GJB3	gap junction protein beta 3	protein_coding
TRIM8	Epidermal cells	3.25564e-19	0.794149	0.775	0.558	5.70387e-15	0.217	TRIM8	tripartite motif containing 8	protein_coding
GRIK4	Epidermal cells	3.54161e-28	0.793093	0.403	0.097	6.2049e-24	0.306	GRIK4	glutamate ionotropic receptor kainate type subunit 4	protein_coding
FOXI3	Epidermal cells	1.50761e-231	0.792909	0.434	0.002	2.64132e-227	0.432	FOXI3	forkhead box I3	protein_coding
PTPRU	Epidermal cells	7.98577e-37	0.792451	0.488	0.113	1.39911e-32	0.375	PTPRU	protein tyrosine phosphatase receptor type U	protein_coding
LOC129324707	Epidermal cells	1.5269e-155	0.790044	0.388	0.008	2.67513e-151	0.38	LOC129324707	aldehyde oxidase 3-like	protein_coding
PTHLH	Epidermal cells	2.48064e-30	0.788009	0.318	0.059	4.34609e-26	0.259	PTHLH	parathyroid hormone like hormone	protein_coding
F11R	Epidermal cells	5.93181e-140	0.787	0.504	0.025	1.03925e-135	0.479	F11R	F11 receptor	protein_coding
MOB2	Epidermal cells	1.04022e-21	0.785246	0.806	0.532	1.82246e-17	0.274	MOB2	MOB kinase activator 2	protein_coding
NGF	Epidermal cells	5.67117e-18	0.783268	0.558	0.24	9.93589e-14	0.318	NGF	nerve growth factor	protein_coding
IQGAP1	Epidermal cells	3.4841e-17	0.782103	0.783	0.626	6.10414e-13	0.157	IQGAP1	IQ motif containing GTPase activating protein 1	protein_coding
FZD9	Epidermal cells	5.30818e-109	0.779699	0.403	0.021	9.29993e-105	0.382	FZD9	frizzled class receptor 9	protein_coding
ANK3	Epidermal cells	8.51143e-27	0.776076	0.558	0.189	1.4912e-22	0.369	ANK3	ankyrin 3	protein_coding
ZNF185	Epidermal cells	3.53316e-84	0.775477	0.496	0.051	6.1901e-80	0.445	ZNF185	zinc finger protein 185 with LIM domain	protein_coding
PRKCH	Epidermal cells	1.41314e-154	0.775283	0.403	0.01	2.47582e-150	0.393	PRKCH	protein kinase C eta	protein_coding
ARHGEF3	Epidermal cells	9.8953e-14	0.773775	0.628	0.384	1.73366e-09	0.244	ARHGEF3	Rho guanine nucleotide exchange factor 3	protein_coding
NEU1	Epidermal cells	3.09701e-22	0.773556	0.504	0.193	5.42595e-18	0.311	NEU1	neuraminidase 1	protein_coding
TCF20	Epidermal cells	4.34939e-19	0.773502	0.775	0.518	7.62013e-15	0.257	TCF20	transcription factor 20	protein_coding
VWA2	Epidermal cells	1.83724e-97	0.771959	0.318	0.013	3.21885e-93	0.305	VWA2	von Willebrand factor A domain containing 2	protein_coding
PRLR	Epidermal cells	1.12493e-46	0.771494	0.457	0.08	1.97087e-42	0.377	PRLR	prolactin receptor	protein_coding
ABCD3	Epidermal cells	1.93807e-17	0.771145	0.55	0.278	3.3955e-13	0.272	ABCD3	ATP binding cassette subfamily D member 3	protein_coding
MGAT5	Epidermal cells	1.96874e-20	0.769621	0.605	0.263	3.44924e-16	0.342	MGAT5	alpha-1,6-mannosylglycoprotein 6-beta-N-acetylglucosaminyltransferase	protein_coding
ECPAS	Epidermal cells	4.60218e-24	0.769587	0.76	0.429	8.06302e-20	0.331	ECPAS	Ecm29 proteasome adaptor and scaffold	protein_coding
WNK2	Epidermal cells	5.76897e-98	0.769326	0.31	0.011	1.01072e-93	0.299	WNK2	WNK lysine deficient protein kinase 2	protein_coding
GRID2	Epidermal cells	3.37377e-24	0.769048	0.326	0.074	5.91085e-20	0.252	GRID2	glutamate ionotropic receptor delta type subunit 2	protein_coding
FUT8	Epidermal cells	4.56236e-09	0.768165	0.76	0.649	7.99325e-05	0.111	FUT8	fucosyltransferase 8	protein_coding
BMPR1A	Epidermal cells	8.23977e-13	0.766856	0.822	0.672	1.44361e-08	0.15	BMPR1A	bone morphogenetic protein receptor type 1A	protein_coding
CHD2	Epidermal cells	6.32754e-13	0.763599	0.767	0.567	1.10858e-08	0.2	CHD2	chromodomain helicase DNA binding protein 2	protein_coding
CUX2	Epidermal cells	1.24205e-63	0.763339	0.264	0.016	2.17607e-59	0.248	CUX2	cut like homeobox 2	protein_coding
RAI1	Epidermal cells	1.44675e-17	0.762717	0.86	0.66	2.5347e-13	0.2	RAI1	retinoic acid induced 1	protein_coding
LOC129327396	Epidermal cells	3.8102e-26	0.761541	0.55	0.189	6.67548e-22	0.361	LOC129327396	uncharacterized LOC129327396	lncRNA
GRAMD2B	Epidermal cells	2.67927e-97	0.76026	0.55	0.051	4.69409e-93	0.499	GRAMD2B	GRAM domain containing 2B	protein_coding
CDK19	Epidermal cells	4.88284e-14	0.755108	0.721	0.537	8.55474e-10	0.184	CDK19	cyclin dependent kinase 19	protein_coding
MYCBP2	Epidermal cells	3.60593e-18	0.754807	0.783	0.591	6.31759e-14	0.192	MYCBP2	MYC binding protein 2	protein_coding
PTGS2	Epidermal cells	1.03563e-09	0.75335	0.411	0.214	1.81443e-05	0.197	PTGS2	prostaglandin-endoperoxide synthase 2	protein_coding
PCNT	Epidermal cells	1.09337e-19	0.753057	0.674	0.345	1.91559e-15	0.329	PCNT	pericentrin	protein_coding
NPNT	Epidermal cells	2.53585e-31	0.752088	0.62	0.187	4.44281e-27	0.433	NPNT	nephronectin	protein_coding
EIF4EBP1	Epidermal cells	7.93413e-14	0.75103	0.643	0.449	1.39006e-09	0.194	EIF4EBP1	eukaryotic translation initiation factor 4E binding protein 1	protein_coding
PAN3	Epidermal cells	1.27348e-17	0.750689	0.76	0.532	2.23114e-13	0.228	PAN3	poly(A) specific ribonuclease subunit PAN3	protein_coding
PREPL	Epidermal cells	2.15494e-25	0.749711	0.574	0.235	3.77545e-21	0.339	PREPL	prolyl endopeptidase like	protein_coding
MOCS1	Epidermal cells	5.07229e-29	0.748688	0.488	0.143	8.88665e-25	0.345	MOCS1	molybdenum cofactor synthesis 1	protein_coding
ARGLU1	Epidermal cells	3.85649e-14	0.74856	0.798	0.68	6.75656e-10	0.118	ARGLU1	arginine and glutamate rich 1	protein_coding
ACACA	Epidermal cells	1.83013e-24	0.743295	0.473	0.155	3.20638e-20	0.318	ACACA	acetyl-CoA carboxylase alpha	protein_coding
PLXNB2	Epidermal cells	8.87104e-15	0.74294	0.86	0.747	1.55421e-10	0.113	PLXNB2	plexin B2	protein_coding
SLC6A6	Epidermal cells	3.24004e-14	0.740916	0.636	0.375	5.67655e-10	0.261	SLC6A6	solute carrier family 6 member 6	protein_coding
MEIS1	Epidermal cells	7.3079e-14	0.73964	0.814	0.688	1.28034e-09	0.126	MEIS1	Meis homeobox 1	protein_coding
FOXP4	Epidermal cells	5.3792e-31	0.739057	0.589	0.187	9.42436e-27	0.402	FOXP4	forkhead box P4	protein_coding
YWHAB	Epidermal cells	5.91337e-14	0.738142	0.729	0.586	1.03602e-09	0.143	YWHAB	tyrosine 3-monooxygenase/tryptophan 5-monooxygenase activation protein beta	protein_coding
EPHA3	Epidermal cells	2.93368e-35	0.737552	0.496	0.122	5.1398e-31	0.374	EPHA3	EPH receptor A3	protein_coding
TGFB1	Epidermal cells	2.91818e-41	0.737229	0.395	0.067	5.11265e-37	0.328	TGFB1	transforming growth factor beta 1	protein_coding
LGALSL	Epidermal cells	7.73547e-20	0.73482	0.636	0.367	1.35525e-15	0.269	LGALSL	galectin like	protein_coding
ABTB2	Epidermal cells	2.94956e-11	0.734028	0.574	0.367	5.16764e-07	0.207	ABTB2	ankyrin repeat and BTB domain containing 2	protein_coding
IRX2	Epidermal cells	3.11199e-20	0.733083	0.682	0.353	5.45221e-16	0.329	IRX2	iroquois homeobox 2	protein_coding
DENND2D	Epidermal cells	9.90733e-108	0.733017	0.496	0.036	1.73576e-103	0.46	DENND2D	DENN domain containing 2D	protein_coding
LOC129330985	Epidermal cells	1.33113e-41	0.732862	0.628	0.179	2.33214e-37	0.449	LOC129330985	selenoprotein Pb-like	protein_coding
CLMP	Epidermal cells	6.04443e-14	0.731129	0.636	0.37	1.05898e-09	0.266	CLMP	CXADR like membrane protein	protein_coding
TET3	Epidermal cells	1.22601e-19	0.729157	0.767	0.478	2.14797e-15	0.289	TET3	tet methylcytosine dioxygenase 3	protein_coding
PATJ	Epidermal cells	1.76133e-50	0.727367	0.558	0.114	3.08585e-46	0.444	PATJ	PATJ crumbs cell polarity complex component	protein_coding
CNKSR1	Epidermal cells	1.08671e-233	0.726115	0.558	0.01	1.90392e-229	0.548	CNKSR1	connector enhancer of kinase suppressor of Ras 1	protein_coding
DEPDC1B	Epidermal cells	4.78953e-39	0.719723	0.388	0.067	8.39126e-35	0.321	DEPDC1B	DEP domain containing 1B	protein_coding
ESRP1	Epidermal cells	2.11757e-171	0.71591	0.426	0.009	3.70999e-167	0.417	ESRP1	epithelial splicing regulatory protein 1	protein_coding
RASSF9	Epidermal cells	1.24798e-12	0.715573	0.566	0.309	2.18646e-08	0.257	RASSF9	Ras association domain family member 9	protein_coding
SYTL2	Epidermal cells	1.9402e-89	0.714989	0.442	0.034	3.39923e-85	0.408	SYTL2	synaptotagmin like 2	protein_coding
TBC1D19	Epidermal cells	2.27062e-16	0.714675	0.674	0.376	3.97813e-12	0.298	TBC1D19	TBC1 domain family member 19	protein_coding
PPARA	Epidermal cells	3.70879e-63	0.714403	0.496	0.071	6.4978e-59	0.425	PPARA	peroxisome proliferator activated receptor alpha	protein_coding
APCDD1	Epidermal cells	6.27379e-11	0.713856	0.876	0.748	1.09917e-06	0.128	APCDD1	APC down-regulated 1	protein_coding
TTC29	Epidermal cells	1.39977e-23	0.713229	0.473	0.154	2.4524e-19	0.319	TTC29	tetratricopeptide repeat domain 29	protein_coding
LOC129327230	Epidermal cells	2.03927e-23	0.711284	0.535	0.218	3.5728e-19	0.317	LOC129327230	saccharopine dehydrogenase-like oxidoreductase	protein_coding
LFNG	Epidermal cells	1.91103e-23	0.710528	0.543	0.195	3.34812e-19	0.348	LFNG	LFNG O-fucosylpeptide 3-beta-N-acetylglucosaminyltransferase	protein_coding
KIAA1522	Epidermal cells	1.5085e-97	0.709516	0.504	0.043	2.6429e-93	0.461	KIAA1522	KIAA1522 ortholog	protein_coding
PAM	Epidermal cells	2.29342e-11	0.704723	0.767	0.573	4.01806e-07	0.194	PAM	peptidylglycine alpha-amidating monooxygenase	protein_coding
ADGRG2	Epidermal cells	2.7307e-43	0.702739	0.465	0.089	4.78418e-39	0.376	ADGRG2	adhesion G protein-coupled receptor G2	protein_coding
ACCS	Epidermal cells	1.00855e-31	0.701383	0.364	0.074	1.76698e-27	0.29	ACCS	1-aminocyclopropane-1-carboxylate synthase homolog (inactive)	protein_coding
ACVR1	Epidermal cells	2.84933e-17	0.700522	0.729	0.483	4.99202e-13	0.246	ACVR1	activin A receptor type 1	protein_coding
ANKRD22	Epidermal cells	2.43423e-225	0.700444	0.45	0.003	4.26477e-221	0.447	ANKRD22	ankyrin repeat domain 22	protein_coding
BRWD1	Epidermal cells	3.46969e-16	0.699881	0.829	0.625	6.0789e-12	0.204	BRWD1	bromodomain and WD repeat domain containing 1	protein_coding
ACSL4	Epidermal cells	1.81219e-08	0.698481	0.434	0.241	0.000317495	0.193	ACSL4	acyl-CoA synthetase long chain family member 4	protein_coding
CCSER1	Epidermal cells	3.03983e-30	0.697526	0.372	0.077	5.32578e-26	0.295	CCSER1	coiled-coil serine rich protein 1	protein_coding
VAV2	Epidermal cells	2.3021e-16	0.697518	0.636	0.314	4.03327e-12	0.322	VAV2	vav guanine nucleotide exchange factor 2	protein_coding
F2RL1	Epidermal cells	2.69585e-96	0.697445	0.388	0.023	4.72312e-92	0.365	F2RL1	F2R like trypsin receptor 1	protein_coding
DOT1L	Epidermal cells	2.43998e-21	0.69635	0.69	0.366	4.27485e-17	0.324	DOT1L	DOT1 like histone lysine methyltransferase	protein_coding
RALYL	Epidermal cells	3.09781e-54	0.69461	0.326	0.033	5.42736e-50	0.293	RALYL	RALY RNA binding protein like	protein_coding
FRY	Epidermal cells	3.78909e-74	0.69343	0.481	0.054	6.63848e-70	0.427	FRY	FRY microtubule binding protein	protein_coding
MARK3	Epidermal cells	1.51088e-21	0.69245	0.791	0.5	2.64706e-17	0.291	MARK3	microtubule affinity regulating kinase 3	protein_coding
ISM1	Epidermal cells	5.24704e-08	0.691689	0.674	0.457	0.000919281	0.217	ISM1	isthmin 1	protein_coding
EYA1	Epidermal cells	1.20426e-63	0.690606	0.38	0.038	2.10986e-59	0.342	EYA1	EYA transcriptional coactivator and phosphatase 1	protein_coding
TMEM131	Epidermal cells	8.16201e-11	0.689286	0.674	0.5	1.42998e-06	0.174	TMEM131	transmembrane protein 131	protein_coding
ZNF462	Epidermal cells	5.63023e-14	0.689076	0.744	0.484	9.86416e-10	0.26	ZNF462	zinc finger protein 462	protein_coding
AGAP3	Epidermal cells	1.66351e-15	0.688864	0.713	0.466	2.91447e-11	0.247	AGAP3	ArfGAP with GTPase domain, ankyrin repeat and PH domain 3	protein_coding
HSD17B4	Epidermal cells	2.24484e-13	0.688417	0.636	0.422	3.93296e-09	0.214	HSD17B4	hydroxysteroid 17-beta dehydrogenase 4	protein_coding
VAV3	Epidermal cells	5.01343e-54	0.688302	0.527	0.088	8.78353e-50	0.439	VAV3	vav guanine nucleotide exchange factor 3	protein_coding
HLCS	Epidermal cells	5.30649e-11	0.688287	0.651	0.404	9.29697e-07	0.247	HLCS	holocarboxylase synthetase	protein_coding
FLRT1	Epidermal cells	1.68987e-62	0.688128	0.395	0.043	2.96065e-58	0.352	FLRT1	fibronectin leucine rich transmembrane protein 1	protein_coding
PTBP2	Epidermal cells	3.52092e-12	0.688057	0.775	0.6	6.16866e-08	0.175	PTBP2	polypyrimidine tract binding protein 2	protein_coding
CLUH	Epidermal cells	5.95677e-18	0.685232	0.705	0.443	1.04363e-13	0.262	CLUH	clustered mitochondria homolog	protein_coding
ABCA12	Epidermal cells	8.10206e-49	0.681809	0.442	0.072	1.41948e-44	0.37	ABCA12	ATP binding cassette subfamily A member 12	protein_coding
LOC129324019	Epidermal cells	1.08546e-94	0.680671	0.442	0.033	1.90173e-90	0.409	LOC129324019	uncharacterized LOC129324019	lncRNA
TNFAIP8	Epidermal cells	4.51692e-20	0.680521	0.589	0.272	7.91365e-16	0.317	TNFAIP8	TNF alpha induced protein 8	protein_coding
LOC129346617	Epidermal cells	6.01682e-123	0.679312	0.457	0.024	1.05415e-118	0.433	LOC129346617	semaphorin-3F-like	protein_coding
LOC129340955	Epidermal cells	9.97854e-45	0.678839	0.566	0.132	1.74824e-40	0.434	LOC129340955	stromelysin-3-like	protein_coding
SLAIN2	Epidermal cells	2.34918e-11	0.678822	0.705	0.543	4.11576e-07	0.162	SLAIN2	SLAIN motif family member 2	protein_coding
CEP170B	Epidermal cells	3.56749e-12	0.677983	0.589	0.346	6.25024e-08	0.243	CEP170B	centrosomal protein 170B	protein_coding
CASKIN2	Epidermal cells	1.03998e-26	0.677927	0.488	0.147	1.82204e-22	0.341	CASKIN2	CASK interacting protein 2	protein_coding
ANKS1A	Epidermal cells	4.61269e-12	0.677243	0.713	0.522	8.08142e-08	0.191	ANKS1A	ankyrin repeat and sterile alpha motif domain containing 1A	protein_coding
PRKCD	Epidermal cells	9.75525e-35	0.676927	0.581	0.169	1.70912e-30	0.412	PRKCD	protein kinase C delta	protein_coding
RALBP1	Epidermal cells	1.93504e-18	0.676789	0.791	0.603	3.39018e-14	0.188	RALBP1	ralA binding protein 1	protein_coding
ARHGEF16	Epidermal cells	5.01052e-81	0.674137	0.496	0.052	8.77844e-77	0.444	ARHGEF16	Rho guanine nucleotide exchange factor 16	protein_coding
FGF13	Epidermal cells	8.53791e-67	0.672216	0.372	0.034	1.49584e-62	0.338	FGF13	fibroblast growth factor 13	protein_coding
GREP1	Epidermal cells	1.77582e-54	0.671877	0.527	0.092	3.11123e-50	0.435	GREP1	glycine rich extracellular protein 1	protein_coding
KCTD1	Epidermal cells	6.58799e-24	0.671643	0.457	0.141	1.15422e-19	0.316	KCTD1	potassium channel tetramerization domain containing 1	protein_coding
FARP2	Epidermal cells	8.40117e-19	0.669211	0.643	0.326	1.47188e-14	0.317	FARP2	FERM, ARH/RhoGEF and pleckstrin domain protein 2	protein_coding
PKIA	Epidermal cells	4.72555e-25	0.668697	0.605	0.243	8.27917e-21	0.362	PKIA	cAMP-dependent protein kinase inhibitor alpha	protein_coding
LOC129324171	Epidermal cells	1.47096e-156	0.668581	0.318	0.003	2.57712e-152	0.315	LOC129324171	cytosolic phospholipase A2 epsilon-like	protein_coding
AMD1	Epidermal cells	8.82661e-12	0.668034	0.636	0.435	1.54642e-07	0.201	AMD1	adenosylmethionine decarboxylase 1	protein_coding
CELSR2	Epidermal cells	6.0464e-169	0.666491	0.419	0.008	1.05933e-164	0.411	CELSR2	cadherin EGF LAG seven-pass G-type receptor 2	protein_coding
LAMB3	Epidermal cells	6.44603e-150	0.66562	0.349	0.006	1.12934e-145	0.343	LAMB3	laminin subunit beta 3	protein_coding
NGEF	Epidermal cells	3.0518e-168	0.664257	0.357	0.004	5.34675e-164	0.353	NGEF	neuronal guanine nucleotide exchange factor	protein_coding
CELF2	Epidermal cells	1.00745e-12	0.663651	0.814	0.564	1.76505e-08	0.25	CELF2	CUGBP Elav-like family member 2	protein_coding
LOC129324438	Epidermal cells	1.77508e-148	0.663138	0.31	0.003	3.10995e-144	0.307	LOC129324438	uncharacterized LOC129324438	lncRNA
KIF13B	Epidermal cells	1.0109e-20	0.661327	0.628	0.285	1.7711e-16	0.343	KIF13B	kinesin family member 13B	protein_coding
LOC129340130	Epidermal cells	5.28836e-123	0.660812	0.326	0.008	9.26521e-119	0.318	LOC129340130	claudin-4-like	protein_coding
NTF3	Epidermal cells	1.17637e-18	0.660359	0.535	0.217	2.06099e-14	0.318	NTF3	neurotrophin 3	protein_coding
MTF2	Epidermal cells	2.80852e-15	0.659552	0.698	0.46	4.92052e-11	0.238	MTF2	metal response element binding transcription factor 2	protein_coding
EZH2	Epidermal cells	3.69854e-13	0.659256	0.713	0.529	6.47983e-09	0.184	EZH2	enhancer of zeste 2 polycomb repressive complex 2 subunit	protein_coding
FAM241A	Epidermal cells	4.64854e-24	0.658565	0.628	0.274	8.14424e-20	0.354	FAM241A	family with sequence similarity 241 member A	protein_coding
MAPKBP1	Epidermal cells	1.51199e-12	0.656582	0.721	0.487	2.64901e-08	0.234	MAPKBP1	mitogen-activated protein kinase binding protein 1	protein_coding
DDR1	Epidermal cells	7.15253e-31	0.656031	0.504	0.143	1.25312e-26	0.361	DDR1	discoidin domain receptor tyrosine kinase 1	protein_coding
NBEAL2	Epidermal cells	4.82123e-44	0.653235	0.442	0.079	8.44679e-40	0.363	NBEAL2	neurobeachin like 2	protein_coding
VANGL2	Epidermal cells	9.39741e-17	0.65219	0.589	0.294	1.64643e-12	0.295	VANGL2	VANGL planar cell polarity protein 2	protein_coding
SETD5	Epidermal cells	1.51934e-10	0.651484	0.713	0.528	2.66189e-06	0.185	SETD5	SET domain containing 5	protein_coding
KLF4	Epidermal cells	8.98181e-09	0.651108	0.705	0.525	0.000157361	0.18	KLF4	KLF transcription factor 4	protein_coding
CSRP2	Epidermal cells	1.64975e-16	0.650605	0.581	0.28	2.89036e-12	0.301	CSRP2	cysteine and glycine rich protein 2	protein_coding
DEPTOR	Epidermal cells	3.96624e-24	0.649118	0.357	0.088	6.94886e-20	0.269	DEPTOR	DEP domain containing MTOR interacting protein	protein_coding
NIPBL	Epidermal cells	1.89865e-16	0.648423	0.86	0.748	3.32643e-12	0.112	NIPBL	NIPBL cohesin loading factor	protein_coding
RTEL1	Epidermal cells	1.22213e-13	0.648284	0.527	0.269	2.14116e-09	0.258	RTEL1	regulator of telomere elongation helicase 1	protein_coding
CERS6	Epidermal cells	1.54517e-41	0.64822	0.419	0.076	2.70714e-37	0.343	CERS6	ceramide synthase 6	protein_coding
HSD11B1	Epidermal cells	5.36216e-103	0.648002	0.488	0.038	9.39451e-99	0.45	HSD11B1	hydroxysteroid 11-beta dehydrogenase 1	protein_coding
STIM1	Epidermal cells	5.65082e-14	0.646135	0.574	0.335	9.90024e-10	0.239	STIM1	stromal interaction molecule 1	protein_coding
RIMS4	Epidermal cells	5.52931e-82	0.645909	0.256	0.009	9.68735e-78	0.247	RIMS4	regulating synaptic membrane exocytosis 4	protein_coding
SHANK2	Epidermal cells	2.50799e-12	0.645783	0.465	0.21	4.394e-08	0.255	SHANK2	SH3 and multiple ankyrin repeat domains 2	protein_coding
SUN1	Epidermal cells	1.69776e-16	0.643869	0.667	0.382	2.97448e-12	0.285	SUN1	Sad1 and UNC84 domain containing 1	protein_coding
MAFB	Epidermal cells	2.63392e-15	0.642601	0.674	0.38	4.61463e-11	0.294	MAFB	MAF bZIP transcription factor B	protein_coding
SH3RF1	Epidermal cells	5.95663e-17	0.642338	0.55	0.251	1.0436e-12	0.299	SH3RF1	SH3 domain containing ring finger 1	protein_coding
LYPD6	Epidermal cells	2.4596e-11	0.64138	0.264	0.091	4.30922e-07	0.173	LYPD6	LY6/PLAUR domain containing 6	protein_coding
TPK1	Epidermal cells	6.74003e-07	0.640367	0.574	0.376	0.0118085	0.198	TPK1	thiamin pyrophosphokinase 1	protein_coding
DENND4C	Epidermal cells	2.37595e-13	0.640067	0.651	0.389	4.16267e-09	0.262	DENND4C	DENN domain containing 4C	protein_coding
[truncated: 5,289 more rows]
